# Supplementary material for: 2,4-Dichloro-N-(2,3-dichloro­phen­yl)benzene­sulfonamide
Source: Acta Crystallogr Sect E Struct Rep Online. 2011 Oct 8;67(Pt 11):o2893. doi: 10.1107/S1600536811040980 (PMC3247310; doi:10.1107/S1600536811040980)
Supplement: Supplementary file 2 [file e-67-o2893-Isup2.hkl]

# 
# h,k,l, Fc-squared, Fo-squared, sigma(Fo-squared) and status flag 
# 
data_I
_shelx_title ' S109 P21/C' 
_shelx_refln_list_code          4 
_shelx_F_calc_maximum      156.59 
_exptl_crystal_F_000       744.00 
_reflns_d_resolution_high  0.8001 
 
loop_ 
 _symmetry_equiv_pos_as_xyz 
 'x, y, z' 
 '-x, y+1/2, -z+1/2' 
 '-x, -y, -z' 
 'x, -y-1/2, z-1/2' 
 
_cell_length_a     9.0756 
_cell_length_b     9.7406 
_cell_length_c    16.4320 
_cell_angle_alpha  90.000 
_cell_angle_beta   98.157 
_cell_angle_gamma  90.000 
 
_shelx_F_squared_multiplier     1.000 
 
loop_ 
 _refln_index_h 
 _refln_index_k 
 _refln_index_l 
 _refln_F_squared_calc 
 _refln_F_squared_meas 
 _refln_F_squared_sigma 
 _refln_observed_status 
   2   0   0      191.63      201.10      3.18 o 
   3   0   0     4098.91     3989.36      9.91 o 
   4   0   0       10.10       50.31      3.30 o 
   5   0   0       24.56       57.56      2.77 o 
   6   0   0     2187.14     2248.19     11.04 o 
   7   0   0       44.47       33.83      4.66 o 
   8   0   0      493.14      432.43      9.95 o 
   9   0   0        8.11        9.06      5.18 o 
  10   0   0        0.04        0.75      5.97 o 
  11   0   0      187.43      204.48      9.35 o 
   1   1   0     1486.37     1132.89      5.66 o 
   2   1   0     3044.31     3236.37     18.25 o 
   3   1   0    12642.40    12290.67     18.68 o 
   4   1   0       33.11       31.90      1.28 o 
   5   1   0       13.65       22.07      1.50 o 
   6   1   0      182.07      152.68      3.09 o 
   7   1   0        0.01        0.24      2.30 o 
   8   1   0      466.29      419.08      7.04 o 
   9   1   0      201.11      207.40      5.91 o 
  10   1   0        3.23        5.42      3.83 o 
  11   1   0        9.20       16.24      4.37 o 
   0   2   0       34.00       48.15      2.28 o 
   1   2   0    19107.72    18407.45     19.25 o 
   2   2   0    24519.26    23578.81     92.88 o 
   3   2   0      149.41      122.82      2.52 o 
   4   2   0     1103.07     1254.67      6.69 o 
   5   2   0        3.48        8.12      1.48 o 
   6   2   0      438.08      447.93      3.86 o 
   7   2   0        1.30        1.36      2.29 o 
   8   2   0      342.61      325.69      6.31 o 
   9   2   0        8.97       11.86      4.12 o 
  10   2   0       17.32       19.66      3.84 o 
  11   2   0        2.63        3.54      6.78 o 
   1   3   0     2121.68     2060.57     22.70 o 
   2   3   0     1899.51     2122.98      8.32 o 
   3   3   0     1058.15     1034.69      4.03 o 
   4   3   0     3047.46     2953.75     13.20 o 
   5   3   0     2616.47     2572.07     12.75 o 
   6   3   0     1211.99     1178.41      8.79 o 
   7   3   0      140.58      138.14      3.58 o 
   8   3   0        0.70       -2.60      5.99 o 
   9   3   0      138.14      139.69      7.93 o 
  10   3   0        5.19       -1.89      6.74 o 
   0   4   0     4021.48     4009.19     17.57 o 
   1   4   0      425.99      432.84     27.63 o 
   2   4   0      598.56      596.40      2.76 o 
   3   4   0       66.21       70.70      1.45 o 
   4   4   0      234.13      272.21      2.97 o 
   5   4   0      637.17      619.12      7.83 o 
   6   4   0       33.32       29.82      3.57 o 
   7   4   0     2060.22     2067.32     28.98 o 
   8   4   0      516.57      500.33     11.59 o 
   9   4   0      231.55      237.44      9.54 o 
  10   4   0       89.71       98.50      8.70 o 
   1   5   0     2047.83     2191.46     21.29 o 
   2   5   0      876.08      806.72      7.41 o 
   3   5   0      844.46      917.45     15.60 o 
   4   5   0      329.02      354.61      5.55 o 
   5   5   0     1483.70     1478.38     13.92 o 
   6   5   0     1329.43     1305.38     21.41 o 
   7   5   0     1635.23     1639.92     12.26 o 
   8   5   0        2.40       -3.96      5.93 o 
   9   5   0      271.86      298.91     10.69 o 
  10   5   0       17.83       19.48      7.30 o 
   0   6   0        8.22       19.03      3.79 o 
   1   6   0       82.35       82.32      3.65 o 
   2   6   0     2302.60     2294.42     30.45 o 
   3   6   0      218.30      239.48      5.32 o 
   4   6   0       25.99       26.23      2.56 o 
   5   6   0      223.74      231.79      8.18 o 
   6   6   0       93.84       82.30      4.46 o 
   7   6   0      193.08      193.56      5.67 o 
   8   6   0      217.68      214.39      9.36 o 
   9   6   0      239.60      230.60      9.47 o 
   1   7   0      207.93      213.03      5.64 o 
   2   7   0        7.35       10.00      3.42 o 
   3   7   0      596.50      551.23      7.22 o 
   4   7   0      366.81      330.09      9.40 o 
   5   7   0        0.18       -1.87      3.31 o 
   6   7   0       31.41       30.74      4.14 o 
   7   7   0      830.61      819.94     11.39 o 
   8   7   0      671.68      663.28     16.52 o 
   9   7   0       17.33       11.48      6.76 o 
   0   8   0      666.62      649.12     11.98 o 
   1   8   0       46.78       71.79     19.12 o 
   2   8   0        0.87        2.63      3.42 o 
   3   8   0       15.50        9.13      3.72 o 
   4   8   0        1.88        6.55      3.77 o 
   5   8   0        6.77       11.11      3.89 o 
   6   8   0       49.64       48.42      6.53 o 
   7   8   0        2.25        0.19      4.18 o 
   8   8   0        8.85        4.33      4.43 o 
   1   9   0      460.73      461.91      8.18 o 
   2   9   0        0.06        3.25      4.24 o 
   3   9   0      128.75      126.74      7.48 o 
   4   9   0        2.60        1.61      3.64 o 
   5   9   0      117.64      122.28      7.44 o 
   6   9   0      151.35      132.12      7.85 o 
   7   9   0        3.06       11.74      6.59 o 
   0  10   0        9.31       18.60      6.30 o 
   1  10   0      136.90      151.69      8.72 o 
   2  10   0      708.81      787.27     10.38 o 
   3  10   0       15.89       14.70      4.17 o 
   4  10   0       11.62        4.64      4.04 o 
   5  10   0       54.75       65.05      7.07 o 
   6  10   0        0.20       -0.81      6.00 o 
   1  11   0        1.95       11.07      4.84 o 
   2  11   0       20.02       16.84      4.89 o 
   3  11   0        0.01       -1.50      4.13 o 
   4  11   0       18.94       17.57      5.14 o 
   0  12   0      139.02      145.45      9.79 o 
   1  12   0       11.16       15.11      9.00 o 
 -11   1   1       10.86       14.20      4.22 o 
 -10   1   1        2.04        1.89      3.61 o 
  -9   1   1      120.63      102.76      5.14 o 
  -8   1   1      246.26      230.82      5.71 o 
  -7   1   1        8.87       12.66      2.10 o 
  -6   1   1      119.58      109.99      2.86 o 
  -5   1   1     3842.06     3861.56      8.94 o 
  -4   1   1      102.96      112.66      1.92 o 
  -3   1   1     4031.72     3959.10      9.45 o 
  -2   1   1    11393.56    11658.68    103.61 o 
  -1   1   1     4378.89     4470.50     11.23 o 
   1   1   1       65.28       61.89      1.25 o 
   2   1   1     3436.65     3445.80     20.29 o 
   3   1   1     1679.28     1695.82      9.32 o 
   4   1   1     2024.54     2073.25     14.35 o 
   5   1   1      421.70      332.72      6.13 o 
   6   1   1      423.14      385.57      5.90 o 
   7   1   1       39.88       44.48      3.47 o 
   8   1   1      288.56      247.39      5.78 o 
   9   1   1       65.46       70.98      6.82 o 
  10   1   1       17.84       21.55      4.41 o 
  11   1   1       86.10       89.19      7.23 o 
 -11   2   1       14.79       14.99      6.86 o 
 -10   2   1        0.22       -1.43      6.06 o 
  -9   2   1      868.88      843.65     17.16 o 
  -8   2   1       79.23       78.75      3.55 o 
  -7   2   1      536.51      523.09      6.02 o 
  -6   2   1      218.51      230.92      3.01 o 
  -5   2   1      309.62      294.82      2.88 o 
  -4   2   1       79.94       85.54      1.91 o 
  -3   2   1     1390.73     1394.45     12.54 o 
  -2   2   1     5109.70     5435.64     21.87 o 
  -1   2   1      883.62      919.07      6.47 o 
   0   2   1      397.29      442.83      3.14 o 
   1   2   1        2.34       17.88      0.99 o 
   2   2   1    18177.33    17639.94     50.68 o 
   3   2   1     1282.76     1242.04      8.81 o 
   4   2   1       96.13       98.66      1.73 o 
   5   2   1      792.43      821.93      7.27 o 
   6   2   1     1206.62     1160.56      7.03 o 
   7   2   1      124.74      127.87      8.11 o 
   8   2   1       65.00       56.89      4.21 o 
   9   2   1      275.45      288.71      7.81 o 
  10   2   1       35.98       34.14      4.56 o 
 -10   3   1       41.21       44.83      7.56 o 
  -9   3   1        4.60        2.71      6.48 o 
  -8   3   1       26.15        9.52      6.03 o 
  -7   3   1      736.68      743.45     15.16 o 
  -6   3   1      534.86      527.04      4.43 o 
  -5   3   1     2881.97     2980.78      9.51 o 
  -4   3   1     5237.15     5498.39     11.46 o 
  -3   3   1    11654.67    12127.80     46.87 o 
  -2   3   1      611.19      661.11      6.90 o 
  -1   3   1      194.94      207.49      4.05 o 
   0   3   1     8252.35     8224.42     53.84 o 
   1   3   1        0.24        3.72      0.87 o 
   2   3   1      254.50      320.09      1.76 o 
   3   3   1      334.98      370.25      2.19 o 
   4   3   1      935.70      972.17      5.02 o 
   5   3   1     1532.79     1541.84      8.37 o 
   6   3   1       86.98       98.13      2.96 o 
   7   3   1      469.88      463.06      6.44 o 
   8   3   1      154.07      143.10      7.65 o 
   9   3   1       80.01       79.83      7.68 o 
  10   3   1        0.83       -3.00      6.39 o 
 -10   4   1        0.01       -5.78      7.10 o 
  -9   4   1       11.98       12.41      7.01 o 
  -8   4   1       34.70       46.91      6.71 o 
  -7   4   1      545.87      547.52      7.24 o 
  -6   4   1      443.09      433.16      5.02 o 
  -5   4   1      494.84      521.78      4.87 o 
  -4   4   1      664.81      672.63      4.29 o 
  -3   4   1      114.13      140.37      5.43 o 
  -2   4   1      516.67      539.33      7.13 o 
  -1   4   1     1449.05     1586.11     14.07 o 
   0   4   1      245.76      233.96      3.55 o 
   1   4   1      282.81      279.25      6.22 o 
   2   4   1       62.95       48.19      2.08 o 
   3   4   1      382.95      416.12      3.34 o 
   4   4   1     4848.41     4949.71     10.23 o 
   5   4   1        8.11       11.09      2.38 o 
   6   4   1        3.17        6.82      4.73 o 
   7   4   1       72.45       78.36      4.34 o 
   8   4   1       90.88       91.44      6.77 o 
   9   4   1       92.01       99.05      8.11 o 
  10   4   1        7.72        2.04      7.31 o 
 -10   5   1       13.52       24.22      7.52 o 
  -9   5   1       33.32       28.77      6.37 o 
  -8   5   1      186.83      172.22      8.01 o 
  -7   5   1       29.61       37.53      4.00 o 
  -6   5   1      483.48      614.27      7.75 o 
  -5   5   1      290.71      299.95      4.51 o 
  -4   5   1       11.97       17.59      2.22 o 
  -3   5   1       27.57       29.54      2.82 o 
  -2   5   1     5822.48     6123.63     25.13 o 
  -1   5   1     2046.94     2145.41     10.70 o 
   0   5   1      290.34      295.75      2.50 o 
   1   5   1     2616.93     2709.29     24.61 o 
   2   5   1        0.11        0.82      1.44 o 
   3   5   1      492.71      508.64      4.50 o 
   4   5   1     1159.71     1224.61     15.76 o 
   5   5   1      724.27      719.90      6.02 o 
   6   5   1     3282.44     3319.28     23.07 o 
   7   5   1        0.98       14.43      9.09 o 
   8   5   1       23.69       28.73      4.21 o 
   9   5   1        4.76       -2.96      7.33 o 
  10   5   1        5.05        5.17      6.80 o 
  -9   6   1      218.56      225.41     10.18 o 
  -8   6   1       62.80       57.61      6.75 o 
  -7   6   1       16.74       17.77      4.19 o 
  -6   6   1      880.39      798.43      7.05 o 
  -5   6   1       62.48       68.90      4.25 o 
  -4   6   1        1.58        1.70      2.38 o 
  -3   6   1     1032.82      982.66      6.45 o 
  -2   6   1       28.65       31.68      4.60 o 
  -1   6   1       88.76       95.53      3.68 o 
   0   6   1       12.52        7.39      3.99 o 
   1   6   1      408.54      382.46      5.63 o 
   2   6   1      293.43      273.68      6.96 o 
   3   6   1     1179.62     1183.69     15.13 o 
   4   6   1      239.64      229.91      3.90 o 
   5   6   1       53.35       40.32      4.37 o 
   6   6   1        9.99       11.08      3.70 o 
   7   6   1        0.42        4.08      6.61 o 
   8   6   1      144.13      151.00      5.73 o 
   9   6   1       77.93       67.81      8.08 o 
  -9   7   1        0.92       -1.36      5.91 o 
  -8   7   1       22.15       22.41      7.42 o 
  -7   7   1       16.55       22.62      5.70 o 
  -6   7   1       64.55       64.91      4.13 o 
  -5   7   1      103.85      113.91      4.33 o 
  -4   7   1       72.08       74.55      3.28 o 
  -3   7   1      268.65      250.26      5.61 o 
  -2   7   1      150.87      157.26      6.34 o 
  -1   7   1       20.59       21.35      3.68 o 
   0   7   1     1004.50      969.47      9.16 o 
   1   7   1      373.05      363.47      7.00 o 
   2   7   1     1093.84     1063.25     13.58 o 
   3   7   1      887.30      894.69     11.81 o 
   4   7   1       24.77       24.38      2.80 o 
   5   7   1       81.80      105.00     15.86 o 
   6   7   1      266.73      265.61      6.19 o 
   7   7   1        4.84       11.25      4.31 o 
   8   7   1       24.89       19.45      4.39 o 
   9   7   1        2.48        7.53      7.40 o 
  -8   8   1        0.18       -6.99      6.99 o 
  -7   8   1      253.02      267.28     16.07 o 
  -6   8   1        3.37       -0.14      3.47 o 
  -5   8   1      639.74      639.32      9.02 o 
  -4   8   1       90.09       82.33      4.71 o 
  -3   8   1      132.97      141.18      4.97 o 
  -2   8   1       24.70       22.65      5.45 o 
  -1   8   1       62.90       62.04      6.51 o 
   0   8   1        0.72        2.65      4.04 o 
   1   8   1       56.81       54.82      4.66 o 
   2   8   1       14.88       18.98      3.83 o 
   3   8   1      326.39      331.00     10.82 o 
   4   8   1      762.42      769.92      9.33 o 
   5   8   1       46.44       45.76      6.47 o 
   6   8   1        0.00       -5.40      6.27 o 
   7   8   1        6.82       11.16      4.62 o 
   8   8   1       11.03       12.34      3.95 o 
  -7   9   1        4.28       -0.22      5.76 o 
  -6   9   1        0.16       -0.09      6.47 o 
  -5   9   1       61.95       60.82      4.79 o 
  -4   9   1       24.15       26.99      4.12 o 
  -3   9   1        2.67        1.66      4.00 o 
  -2   9   1      485.10      471.91     11.19 o 
  -1   9   1      644.59      634.35     12.80 o 
   0   9   1        9.63       -0.44      6.14 o 
   1   9   1        9.96       19.25      3.45 o 
   2   9   1      444.97      480.58      7.95 o 
   3   9   1      152.99      163.57      5.39 o 
   4   9   1       94.99       87.54      8.15 o 
   5   9   1       80.28       63.43      7.20 o 
   6   9   1      194.94      219.11     10.01 o 
   7   9   1      148.12      152.67      9.38 o 
  -6  10   1       15.65        8.76      7.18 o 
  -5  10   1       45.82       43.11      7.75 o 
  -4  10   1       42.61       35.93      5.56 o 
  -3  10   1       19.18       21.98      4.39 o 
  -2  10   1      136.29      140.78      5.99 o 
  -1  10   1        0.09        3.11      6.27 o 
   0  10   1       42.48       43.42      5.86 o 
   1  10   1       58.11       58.59      4.14 o 
   2  10   1       29.37       44.64      5.10 o 
   3  10   1      111.04      104.43      6.80 o 
   4  10   1       25.15       19.58      6.02 o 
   5  10   1      113.05      115.80      8.93 o 
   6  10   1        0.23        0.80      6.76 o 
  -4  11   1       13.21        1.52      4.70 o 
  -3  11   1       16.20       12.13      5.05 o 
  -2  11   1        9.18       21.36      5.43 o 
  -1  11   1       65.75       78.48      8.58 o 
   0  11   1       26.62       24.41      4.76 o 
   1  11   1      375.14      391.59     19.00 o 
   2  11   1       39.41       51.49     12.16 o 
   3  11   1        0.61       -1.71      4.91 o 
   4  11   1      121.75      113.51      8.87 o 
  -1  12   1       11.26       14.17      4.07 o 
   0  12   1       25.52       20.68      6.00 o 
   1  12   1       85.59       83.97      8.02 o 
 -11   0   2      228.24      232.50      9.18 o 
 -10   0   2       72.55       74.22      6.88 o 
  -9   0   2        5.52        3.18      5.64 o 
  -8   0   2     1120.47     1175.82     20.83 o 
  -7   0   2     2354.84     2389.42     18.12 o 
  -6   0   2       28.69       40.97      3.00 o 
  -5   0   2     1272.02     1415.34     11.77 o 
  -4   0   2     2840.99     3001.27     15.12 o 
  -3   0   2    14066.40    14383.98     28.84 o 
  -2   0   2    21819.26    20202.96    117.02 o 
  -1   0   2     5157.09     5275.04     12.15 o 
   1   0   2      531.47      561.30      7.62 o 
   2   0   2     1761.16     1713.73      9.02 o 
   3   0   2     2704.74     2607.20     12.99 o 
   4   0   2     4559.45     5086.25     55.87 o 
   5   0   2     5774.86     5625.35     29.96 o 
   6   0   2      575.32      578.26      9.49 o 
   7   0   2      210.71      221.33      7.21 o 
   8   0   2       31.79       37.92      6.08 o 
   9   0   2     1257.18     1210.24     16.65 o 
  10   0   2       51.70       59.98      6.96 o 
  11   0   2        5.47       12.85      6.95 o 
 -11   1   2        3.95        2.96      4.37 o 
 -10   1   2        1.74       -0.12      4.11 o 
  -9   1   2      264.18      258.27      7.73 o 
  -8   1   2      602.27      545.10      6.08 o 
  -7   1   2      596.24      595.66      5.56 o 
  -6   1   2      115.42      124.55      2.69 o 
  -5   1   2     2235.61     2196.24      8.92 o 
  -4   1   2     6573.38     6673.10     29.12 o 
  -3   1   2     1744.22     1695.28      6.15 o 
  -2   1   2      182.38      223.70      3.62 o 
  -1   1   2     1537.30     1607.38      7.63 o 
   0   1   2     2693.15     2824.50     31.11 o 
   1   1   2     9980.86    10037.38     20.47 o 
   2   1   2     4381.94     4227.60     20.80 o 
   3   1   2      452.22      421.47      2.39 o 
   4   1   2     3268.82     3107.81     11.67 o 
   5   1   2       12.13        4.02      1.53 o 
   6   1   2     3776.00     3617.19     19.53 o 
   7   1   2      567.41      532.24      8.31 o 
   8   1   2      111.48       97.31      4.55 o 
   9   1   2      275.77      261.96     13.15 o 
  10   1   2       14.15       11.83      4.34 o 
 -11   2   2       19.39       27.14      6.98 o 
 -10   2   2      277.93      317.85     10.88 o 
  -9   2   2      255.04      242.42      6.13 o 
  -8   2   2       12.47       12.63      2.88 o 
  -7   2   2      138.85      156.84      3.57 o 
  -6   2   2      844.78      894.92      9.02 o 
  -5   2   2      764.97      768.34      8.50 o 
  -4   2   2      355.38      279.61      3.52 o 
  -3   2   2      949.46      946.83      8.84 o 
  -2   2   2      124.29      168.90      3.86 o 
  -1   2   2       19.28       66.39      3.99 o 
   0   2   2     7294.53     7503.29     81.00 o 
   1   2   2     2697.51     2773.89      7.82 o 
   2   2   2        3.11        1.75      0.85 o 
   3   2   2      253.89      301.85      3.21 o 
   4   2   2      364.95      374.49      2.80 o 
   5   2   2      365.05      385.10      4.13 o 
   6   2   2      484.87      503.75     10.40 o 
   7   2   2     1035.13      980.43      9.27 o 
   8   2   2      217.78      209.92      5.69 o 
   9   2   2       72.72       76.91      5.13 o 
  10   2   2       77.31       72.02      4.78 o 
 -10   3   2       71.06       63.14      7.37 o 
  -9   3   2       29.38       27.00      5.76 o 
  -8   3   2      103.26      105.79      7.25 o 
  -7   3   2     1115.21     1082.82     13.09 o 
  -6   3   2     6224.91     5970.87     29.99 o 
  -5   3   2       89.91      101.24      2.37 o 
  -4   3   2     1171.45     1218.10     14.87 o 
  -3   3   2     4669.42     4877.61     29.09 o 
  -2   3   2      458.57      518.24      6.60 o 
  -1   3   2     3196.64     3477.61     15.19 o 
   0   3   2      119.22      122.86      1.36 o 
   1   3   2       92.90      114.02      1.47 o 
   2   3   2       10.31       17.44      0.84 o 
   3   3   2      386.90      391.99      3.67 o 
   4   3   2      447.16      421.15      3.13 o 
   5   3   2     1104.46     1120.17      9.50 o 
   6   3   2       51.22       40.40      2.68 o 
   7   3   2       38.21       38.69      3.01 o 
   8   3   2      876.21      848.39     12.62 o 
   9   3   2       12.48        5.79      5.90 o 
  10   3   2      138.62      150.94      8.35 o 
 -10   4   2       48.57       50.06      7.61 o 
  -9   4   2      362.38      371.83     10.68 o 
  -8   4   2       19.64       15.54      5.69 o 
  -7   4   2       67.65       75.00      4.52 o 
  -6   4   2      263.45      262.50      4.10 o 
  -5   4   2      403.72      400.44      6.67 o 
  -4   4   2       63.37       44.08      1.70 o 
  -3   4   2     6691.50     6449.37    107.43 o 
  -2   4   2      145.89      141.83      4.55 o 
  -1   4   2     1165.81     1169.71     10.26 o 
   0   4   2     5168.80     5007.56      8.92 o 
   1   4   2      839.61      811.40      3.82 o 
   2   4   2     6836.97     7037.81     21.53 o 
   3   4   2      153.88      142.85      1.70 o 
   4   4   2       18.25       20.49      1.56 o 
   5   4   2      984.14      961.43      6.28 o 
   6   4   2      827.66      797.76      8.50 o 
   7   4   2      399.61      421.46      8.03 o 
   8   4   2      288.29      291.87      7.15 o 
   9   4   2        5.69       10.56      7.02 o 
  10   4   2       15.64       20.37      7.40 o 
 -10   5   2        1.17       -2.86      6.86 o 
  -9   5   2       36.48       35.52      7.33 o 
  -8   5   2      636.90      629.09     12.71 o 
  -7   5   2      481.12      467.00     13.88 o 
  -6   5   2      808.28      828.30      6.89 o 
  -5   5   2      214.62      206.59      4.51 o 
  -4   5   2      253.93      231.93      4.50 o 
  -3   5   2        2.47       -0.33      3.89 o 
  -2   5   2        6.45        7.55      4.08 o 
  -1   5   2     1222.52     1286.70     12.07 o 
   0   5   2     1506.97     1397.51     19.24 o 
   1   5   2       91.04       97.63      2.93 o 
   2   5   2      928.05      890.77      3.91 o 
   3   5   2      590.41      582.87      5.62 o 
   4   5   2      231.78      222.74      4.54 o 
   5   5   2      866.40      891.51     12.40 o 
   6   5   2      142.18      148.09     10.97 o 
   7   5   2      152.31      152.93      5.36 o 
   8   5   2        8.95        3.36      3.68 o 
   9   5   2       52.16       48.51      7.13 o 
  10   5   2        0.01        0.16      6.56 o 
  -9   6   2        0.07       -5.05      7.57 o 
  -8   6   2        1.83       -4.17      6.15 o 
  -7   6   2      168.99      169.67      9.17 o 
  -6   6   2        9.80       11.11      2.89 o 
  -5   6   2     2325.66     2326.54     10.91 o 
  -4   6   2       12.85       19.39      5.21 o 
  -3   6   2      403.10      385.78      8.25 o 
  -2   6   2     2728.22     2594.22     18.61 o 
  -1   6   2     2003.45     2012.26     16.57 o 
   0   6   2     1668.12     1700.70     10.56 o 
   1   6   2     2046.92     2082.49     11.79 o 
   2   6   2      289.07      274.12      3.85 o 
   3   6   2      637.30      643.08     10.92 o 
   4   6   2      740.40      761.05      6.69 o 
   5   6   2      710.53      700.33     11.66 o 
   6   6   2       93.40       85.98      5.27 o 
   7   6   2       66.27       80.69      4.85 o 
   8   6   2      151.40      144.06      8.49 o 
   9   6   2       91.58       95.08      9.15 o 
  -9   7   2      103.53      106.89      7.71 o 
  -8   7   2      105.29      125.87      8.28 o 
  -7   7   2       35.35       46.75      9.29 o 
  -6   7   2      161.21      184.65      4.37 o 
  -5   7   2     1175.03     1133.23      9.95 o 
  -4   7   2      465.10      456.34     10.32 o 
  -3   7   2       20.73       23.97      5.35 o 
  -2   7   2      106.16      105.40      6.14 o 
  -1   7   2      246.17      249.43      7.98 o 
   0   7   2      252.65      241.29      6.24 o 
   1   7   2       47.55       41.05      3.01 o 
   2   7   2      643.73      598.69      8.49 o 
   3   7   2        1.40        3.46      3.41 o 
   4   7   2        4.02        1.28      3.21 o 
   5   7   2        1.34        1.70      3.35 o 
   6   7   2       82.41       92.07      6.72 o 
   7   7   2      125.62      139.76      5.85 o 
   8   7   2      149.38      137.72      5.80 o 
  -8   8   2       42.00       40.76      6.52 o 
  -7   8   2        3.69        1.66      4.37 o 
  -6   8   2       44.72       50.92      3.47 o 
  -5   8   2       72.82       68.15      4.66 o 
  -4   8   2      433.81      404.31      7.15 o 
  -3   8   2       10.32        4.26      5.86 o 
  -2   8   2      157.21      147.39      7.70 o 
  -1   8   2     2010.19     1966.18     19.48 o 
   0   8   2       63.44       51.42      4.27 o 
   1   8   2      157.91      145.89      4.23 o 
   2   8   2      346.45      339.68      5.36 o 
   3   8   2      306.86      285.33      5.95 o 
   4   8   2       62.60       59.94      6.38 o 
   5   8   2      187.62      176.32      8.28 o 
   6   8   2       11.41        5.99      5.71 o 
   7   8   2       91.60       82.98      5.16 o 
   8   8   2       93.01       99.21      5.80 o 
  -7   9   2      121.67      126.78      8.54 o 
  -6   9   2       17.07       20.06      5.74 o 
  -5   9   2        3.94        2.00      4.22 o 
  -4   9   2       31.81       32.10      4.55 o 
  -3   9   2      144.03      126.43      5.33 o 
  -2   9   2      290.92      264.75      9.99 o 
  -1   9   2      698.43      728.18     13.80 o 
   0   9   2       63.84       60.09      4.81 o 
   1   9   2      136.20      143.14      4.53 o 
   2   9   2      183.42      188.16      6.76 o 
   3   9   2        0.69        1.26      3.99 o 
   4   9   2      455.48      475.58     11.71 o 
   5   9   2      121.96      143.57      8.85 o 
   6   9   2       22.68       28.37      6.95 o 
   7   9   2        6.38        8.35      6.13 o 
  -6  10   2       61.82       55.99      7.29 o 
  -5  10   2      105.67      108.18      5.72 o 
  -4  10   2       30.89       35.06      4.70 o 
  -3  10   2        8.48        9.57      7.62 o 
  -2  10   2       55.74       44.05      6.58 o 
  -1  10   2        7.75       10.55      6.96 o 
   0  10   2       38.15       37.64      4.69 o 
   1  10   2      469.79      456.84      6.82 o 
   2  10   2       90.70       92.10      5.32 o 
   3  10   2       20.02       15.76      4.41 o 
   4  10   2        4.88        1.93      5.90 o 
   5  10   2        0.86        6.49      6.91 o 
   6  10   2       43.03       47.24      8.03 o 
  -4  11   2        0.36       -3.42      4.53 o 
  -3  11   2        3.25        1.16      4.70 o 
  -2  11   2      119.65      129.05      9.74 o 
  -1  11   2        0.04        2.95      4.20 o 
   0  11   2      253.55      251.15     13.67 o 
   1  11   2        1.36        1.70      4.80 o 
   2  11   2       20.42       14.44      4.40 o 
   3  11   2      115.67      124.22      9.42 o 
   4  11   2      223.89      255.12     11.30 o 
  -1  12   2        2.20        8.91      4.86 o 
   0  12   2       25.11       23.98      6.83 o 
   1  12   2        0.73        3.85      6.65 o 
 -11   1   3      120.33      134.62      5.92 o 
 -10   1   3       23.23       20.48      4.05 o 
  -9   1   3        1.45        5.02      4.27 o 
  -8   1   3      153.24      152.09      4.19 o 
  -7   1   3       63.16       54.11      2.66 o 
  -6   1   3       52.05       45.81      3.39 o 
  -5   1   3      290.56      320.59      5.68 o 
  -4   1   3      130.15      134.47      2.24 o 
  -3   1   3     5330.08     5128.29     12.42 o 
  -2   1   3     1059.06     1100.38      7.94 o 
  -1   1   3       66.10       69.89      2.72 o 
   0   1   3     5434.25     5837.04     15.40 o 
   1   1   3     4213.18     4304.44      9.06 o 
   2   1   3      456.70      482.22      6.18 o 
   3   1   3      909.95      910.62      6.43 o 
   4   1   3     1546.14     1506.88      7.37 o 
   5   1   3      781.79      775.47      6.93 o 
   6   1   3       50.36       58.65      3.68 o 
   7   1   3       67.89       63.67      4.11 o 
   8   1   3      877.08      847.84     17.14 o 
   9   1   3      249.90      239.16      6.58 o 
  10   1   3        5.42        9.24      4.39 o 
 -11   2   3       50.04       38.19      6.48 o 
 -10   2   3       12.95       11.44      6.65 o 
  -9   2   3       14.69       14.90      3.27 o 
  -8   2   3      169.25      162.78      3.49 o 
  -7   2   3      390.70      381.45      9.40 o 
  -6   2   3     2618.47     2510.50     18.25 o 
  -5   2   3      380.63      467.39      4.68 o 
  -4   2   3       71.24       59.77      3.15 o 
  -3   2   3      234.61      245.65      5.00 o 
  -2   2   3      549.56      507.83      6.10 o 
  -1   2   3     8931.50     9180.83     84.04 o 
   0   2   3    23480.30    23101.93     83.28 o 
   1   2   3    10738.88    10644.84     14.08 o 
   2   2   3    11139.63    10919.15      9.12 o 
   3   2   3       65.37       51.22      1.45 o 
   4   2   3     2593.16     2662.86     10.74 o 
   5   2   3      172.95      180.35      3.30 o 
   6   2   3      620.09      591.27      6.99 o 
   7   2   3       59.09       55.22      4.64 o 
   8   2   3       26.77       33.47      4.38 o 
   9   2   3        2.13       -0.03      3.83 o 
  10   2   3        0.86        1.29      4.26 o 
 -10   3   3      124.19      103.46      7.75 o 
  -9   3   3       43.83       49.28      4.97 o 
  -8   3   3      984.50      946.13     19.43 o 
  -7   3   3        5.54        1.13      3.33 o 
  -6   3   3      727.20      694.18      8.61 o 
  -5   3   3      125.21      102.58      2.40 o 
  -4   3   3      229.49      224.65      6.12 o 
  -3   3   3     7358.73     7618.55     25.96 o 
  -2   3   3        4.86        6.90      2.35 o 
  -1   3   3       21.41       27.84      1.75 o 
   0   3   3     1433.92     1441.95      8.43 o 
   1   3   3      246.27      309.84      2.27 o 
   2   3   3     5735.31     5692.15     19.09 o 
   3   3   3       27.83       34.71      1.63 o 
   4   3   3     1084.80     1166.41      7.22 o 
   5   3   3     1590.14     1580.87      8.02 o 
   6   3   3        1.25        3.14      2.65 o 
   7   3   3       95.55      111.73      3.66 o 
   8   3   3       75.78       89.75     13.65 o 
   9   3   3       27.23       27.65      6.71 o 
  10   3   3       63.60       58.22      6.95 o 
 -10   4   3       33.29       25.80      7.14 o 
  -9   4   3        0.08        4.92      5.85 o 
  -8   4   3        6.53        2.71      6.04 o 
  -7   4   3       14.23        8.63      3.68 o 
  -6   4   3        0.71       10.21     10.13 o 
  -5   4   3       34.46       37.27      2.81 o 
  -4   4   3     1267.37     1371.74      8.69 o 
  -3   4   3      844.98      858.97     10.05 o 
  -2   4   3     1004.39     1022.68     10.31 o 
  -1   4   3      879.43      827.28      9.11 o 
   0   4   3     1718.43     1706.20      6.90 o 
   1   4   3     1135.37     1210.97      5.77 o 
   2   4   3      459.28      469.94      5.17 o 
   3   4   3     1379.81     1403.78      5.88 o 
   4   4   3      944.44      915.29      4.08 o 
   5   4   3        6.65        7.69      2.26 o 
   6   4   3     1037.87     1049.18     17.03 o 
   7   4   3      150.44      153.52      5.23 o 
   8   4   3       16.23        9.64      4.07 o 
   9   4   3        0.09        2.06      5.60 o 
  10   4   3       20.01       20.88      6.72 o 
 -10   5   3        0.07        5.93      6.45 o 
  -9   5   3       17.58       18.91      7.20 o 
  -8   5   3       98.79      110.31      7.22 o 
  -7   5   3       59.53       53.45      7.01 o 
  -6   5   3      108.98       97.38      5.35 o 
  -5   5   3      914.55      889.44     11.32 o 
  -4   5   3      171.92      181.00      9.29 o 
  -3   5   3     1318.55     1315.34     13.15 o 
  -2   5   3      332.40      346.86      7.37 o 
  -1   5   3     3289.45     3445.43     19.54 o 
   0   5   3       32.39       35.03      1.90 o 
   1   5   3       70.40       57.50      1.70 o 
   2   5   3      101.92       98.95      1.77 o 
   3   5   3     1630.47     1591.26     10.13 o 
   4   5   3       36.24       39.62      3.27 o 
   5   5   3       48.40       37.69      4.13 o 
   6   5   3        0.08        0.32      8.63 o 
   7   5   3      338.21      329.39      6.82 o 
   8   5   3        4.53        6.06      3.87 o 
   9   5   3       78.23       66.84      7.65 o 
  -9   6   3       53.33       42.08      8.14 o 
  -8   6   3       42.86       28.19      6.72 o 
  -7   6   3      194.38      173.40      5.21 o 
  -6   6   3      417.67      393.94      6.53 o 
  -5   6   3       23.21       22.77      3.77 o 
  -4   6   3       62.15       59.97      3.61 o 
  -3   6   3       21.58       18.96      4.76 o 
  -2   6   3        1.84       10.46      5.10 o 
  -1   6   3       52.47       49.09      5.32 o 
   0   6   3      601.72      608.55     13.28 o 
   1   6   3      269.05      281.44      4.02 o 
   2   6   3      807.02      804.97      6.23 o 
   3   6   3        6.84        8.81      2.44 o 
   4   6   3       30.11       47.88     11.88 o 
   5   6   3      295.96      278.71      5.74 o 
   6   6   3      259.58      278.29      6.63 o 
   7   6   3       10.65       13.20      4.08 o 
   8   6   3        0.63       -1.07      4.42 o 
   9   6   3       51.18       50.15      7.97 o 
  -9   7   3        1.29        1.11      5.79 o 
  -8   7   3       88.82      101.71      7.14 o 
  -7   7   3       99.86      115.98      4.92 o 
  -6   7   3        2.73       -0.71      2.93 o 
  -5   7   3      329.31      346.22      6.53 o 
  -4   7   3        7.33        7.77      3.62 o 
  -3   7   3      263.50      249.15      7.89 o 
  -2   7   3        2.15       -0.05      5.10 o 
  -1   7   3      829.24      868.45     12.68 o 
   0   7   3        5.91       11.72      3.48 o 
   1   7   3      456.77      442.46      5.38 o 
   2   7   3      543.53      538.13      6.24 o 
   3   7   3       89.85       95.00      4.09 o 
   4   7   3       62.56       60.61      3.77 o 
   5   7   3        8.24        8.71      3.71 o 
   6   7   3       48.04       41.55      4.40 o 
   7   7   3      149.61      133.17      5.76 o 
   8   7   3       45.56       45.25      5.18 o 
  -8   8   3      214.95      210.45      8.92 o 
  -7   8   3        7.70        5.97      3.73 o 
  -6   8   3      107.75      100.77      5.50 o 
  -5   8   3      181.10      176.65      6.34 o 
  -4   8   3       30.08       32.42      4.43 o 
  -3   8   3      120.06      106.31      7.16 o 
  -2   8   3      905.86      964.54     14.38 o 
  -1   8   3      425.55      484.80     11.18 o 
   0   8   3      573.56      567.68      7.92 o 
   1   8   3      180.28      179.65      4.42 o 
   2   8   3      326.89      336.56      6.35 o 
   3   8   3      267.60      261.46      5.82 o 
   4   8   3      425.95      419.47     10.90 o 
   5   8   3        0.15        2.25      5.38 o 
   6   8   3       78.14       90.84      7.29 o 
   7   8   3        0.63        4.75      4.23 o 
   8   8   3       82.35      109.38      6.01 o 
  -7   9   3        0.01       -2.09      6.37 o 
  -6   9   3      316.46      293.18      7.09 o 
  -5   9   3      243.46      245.18      6.39 o 
  -4   9   3       85.97       92.93      9.11 o 
  -3   9   3        0.60       -4.64      6.70 o 
  -2   9   3        4.95        5.29      6.54 o 
  -1   9   3      272.31      278.63      6.56 o 
   0   9   3      484.11      502.00      8.11 o 
   1   9   3       61.40       63.20      3.89 o 
   2   9   3      159.80      159.65      4.51 o 
   3   9   3       10.94        3.18      6.07 o 
   4   9   3       23.42       27.00      6.16 o 
   5   9   3      177.32      187.50      9.20 o 
   6   9   3       10.01        9.74      7.00 o 
   7   9   3       79.22       86.80      8.48 o 
  -6  10   3       34.19       31.81      7.44 o 
  -5  10   3        1.25        0.60      4.62 o 
  -4  10   3       95.85       97.17      6.08 o 
  -3  10   3       61.06       54.46      7.52 o 
  -2  10   3        6.34        7.13      5.96 o 
  -1  10   3        1.17        8.28      4.43 o 
   0  10   3        5.92       10.07      4.61 o 
   1  10   3       31.58       31.26      4.31 o 
   2  10   3       24.26       13.28      4.49 o 
   3  10   3        6.68        6.79      6.37 o 
   4  10   3       40.00       40.33      7.38 o 
   5  10   3      101.65       95.74      8.34 o 
  -4  11   3       61.50       40.25      7.20 o 
  -3  11   3       44.10       45.04      5.56 o 
  -2  11   3      109.98      126.50      6.23 o 
  -1  11   3       24.41       36.39      4.71 o 
   0  11   3      152.91      155.89     21.01 o 
   1  11   3      101.53       78.42      6.65 o 
   2  11   3       29.57       29.85      7.83 o 
   3  11   3       81.43       85.40      8.29 o 
   4  11   3       58.82       58.69      7.38 o 
  -1  12   3      102.14      103.36      5.66 o 
   0  12   3       74.03       96.01     10.38 o 
 -11   0   4       13.11       15.41      5.22 o 
 -10   0   4       92.66       90.75      6.65 o 
  -9   0   4       81.19       84.40      4.47 o 
  -8   0   4      635.50      624.92     12.98 o 
  -7   0   4     2783.31     2760.50     20.45 o 
  -6   0   4      649.65      616.70     10.02 o 
  -5   0   4       42.59       56.83      4.17 o 
  -4   0   4      204.72      246.76      5.64 o 
  -3   0   4     3548.70     3371.95     15.75 o 
  -2   0   4     3892.25     3496.04     14.30 o 
  -1   0   4    22663.83    21478.18    120.90 o 
   0   0   4     1534.38     1507.92      6.00 o 
   1   0   4     6448.80     6477.43     13.46 o 
   2   0   4    23634.64    22785.15    351.86 o 
   3   0   4     1913.39     1828.28     12.26 o 
   4   0   4      890.91      853.19     11.25 o 
   5   0   4      173.14      180.12      5.79 o 
   6   0   4      846.49      854.56     11.73 o 
   7   0   4      647.21      582.25     10.74 o 
   8   0   4     2215.35     2220.07     21.28 o 
   9   0   4       55.19       55.33      7.24 o 
  10   0   4      206.64      209.92      9.41 o 
 -11   1   4       28.63       30.57      4.54 o 
 -10   1   4       68.25       58.75      4.32 o 
  -9   1   4      462.41      444.56      5.32 o 
  -8   1   4      512.19      513.09      9.51 o 
  -7   1   4        1.01       -3.59      3.73 o 
  -6   1   4     4166.02     4162.00     49.21 o 
  -5   1   4       65.87       77.65      2.01 o 
  -4   1   4     1971.94     1893.44     23.35 o 
  -3   1   4      791.84      803.67      8.07 o 
  -2   1   4      200.30      164.94      3.67 o 
  -1   1   4    13357.16    13038.64    163.27 o 
   0   1   4     5458.80     5422.56     11.46 o 
   1   1   4       63.73       48.53      1.49 o 
   2   1   4      228.79      260.52      2.04 o 
   3   1   4      790.23      814.82      9.31 o 
   4   1   4      124.14      112.30      3.18 o 
   5   1   4      707.80      654.15      7.69 o 
   6   1   4      221.64      238.29      5.18 o 
   7   1   4       49.91       42.08      3.80 o 
   8   1   4       16.98       13.66      4.78 o 
   9   1   4      116.28      113.19      5.58 o 
  10   1   4      141.08      127.63      5.47 o 
 -11   2   4       51.02       48.62      7.34 o 
 -10   2   4        1.89        3.59      6.47 o 
  -9   2   4        0.28       -2.16      3.27 o 
  -8   2   4      525.58      500.77      5.14 o 
  -7   2   4      110.23      111.20      4.13 o 
  -6   2   4      608.09      595.97      9.66 o 
  -5   2   4     1011.68     1051.41      6.63 o 
  -4   2   4        0.16        1.56      1.63 o 
  -3   2   4     1273.72     1218.10     10.34 o 
  -2   2   4     1070.72     1138.08     12.24 o 
  -1   2   4        6.48        4.76      0.85 o 
   0   2   4    20933.48    21139.31     72.69 o 
   1   2   4      525.77      525.90      2.79 o 
   2   2   4     2376.63     2593.12     11.90 o 
   3   2   4      805.00      802.30      9.98 o 
   4   2   4       39.14       39.02      2.11 o 
   5   2   4     1699.20     1689.56     11.84 o 
   6   2   4      550.79      523.77     11.05 o 
   7   2   4      852.37      863.78      9.17 o 
   8   2   4      681.94      681.54     12.62 o 
   9   2   4      204.83      185.92      6.30 o 
  10   2   4       31.21       41.09      4.46 o 
 -10   3   4        3.97       -0.59      6.10 o 
  -9   3   4       17.33       15.05      4.70 o 
  -8   3   4      590.88      569.94     17.30 o 
  -7   3   4     1501.14     1475.14     15.72 o 
  -6   3   4       13.26       12.53      4.84 o 
  -5   3   4     1027.82     1007.83      7.28 o 
  -4   3   4       35.57       38.81      2.41 o 
  -3   3   4       62.03       62.73      3.93 o 
  -2   3   4     1160.41     1272.91     12.86 o 
  -1   3   4    10000.66     9944.72     23.00 o 
   0   3   4     1473.35     1590.44     13.23 o 
   1   3   4      750.34      862.59      7.90 o 
   2   3   4     2918.21     2967.04      7.19 o 
   3   3   4     3183.44     3064.37     21.92 o 
   4   3   4       17.91       15.49      1.86 o 
   5   3   4       12.26       19.30      2.50 o 
   6   3   4     2206.95     2125.65     10.44 o 
   7   3   4       24.33       27.32      3.91 o 
   8   3   4      111.08      108.66      4.95 o 
   9   3   4        1.20        5.95      6.59 o 
  10   3   4      108.88      115.10      8.48 o 
 -10   4   4      236.60      273.29     16.54 o 
  -9   4   4       74.32       74.67      7.60 o 
  -8   4   4      375.14      372.35      6.99 o 
  -7   4   4       32.16       35.15      5.84 o 
  -6   4   4      222.56      219.86      4.60 o 
  -5   4   4      456.75      452.07      5.66 o 
  -4   4   4     1082.30     1098.92     12.19 o 
  -3   4   4       64.61       40.89      4.09 o 
  -2   4   4       72.55       61.51      3.95 o 
  -1   4   4      144.33      138.20      2.96 o 
   0   4   4      352.86      314.07      3.25 o 
   1   4   4     2102.12     2346.15     14.19 o 
   2   4   4     2020.10     1909.57      5.50 o 
   3   4   4     1664.14     1611.13      6.71 o 
   4   4   4        0.85        1.95      1.61 o 
   5   4   4      679.48      709.05      5.97 o 
   6   4   4     2631.80     2619.63     16.33 o 
   7   4   4      342.13      315.43      8.75 o 
   8   4   4       63.46       68.04      6.95 o 
   9   4   4      220.32      243.77     10.47 o 
  10   4   4       32.72       33.22      6.66 o 
 -10   5   4        3.94        5.73      5.19 o 
  -9   5   4       43.96       47.35      7.69 o 
  -8   5   4       28.21       32.75      4.51 o 
  -7   5   4      871.34      865.08     13.16 o 
  -6   5   4       14.58       11.22      3.14 o 
  -5   5   4      378.04      379.34      8.58 o 
  -4   5   4        7.23        9.40      4.36 o 
  -3   5   4      136.29      139.92      5.67 o 
  -2   5   4     1006.61     1030.76     11.74 o 
  -1   5   4     4078.10     4024.18     14.34 o 
   0   5   4      555.50      549.36      6.01 o 
   1   5   4     5711.54     5655.95     20.37 o 
   2   5   4      117.66      100.87      2.29 o 
   3   5   4      946.44      939.77      4.46 o 
   4   5   4     2049.52     2004.05     11.81 o 
   5   5   4      109.99      104.24      4.57 o 
   6   5   4      181.19      193.33     11.58 o 
   7   5   4       26.12       27.07      4.25 o 
   8   5   4      127.50      133.46      5.52 o 
   9   5   4        2.74        8.02      6.84 o 
  -9   6   4      226.80      234.71     10.57 o 
  -8   6   4      209.61      199.29      8.83 o 
  -7   6   4       37.88       33.21      5.45 o 
  -6   6   4       23.04       23.13      3.66 o 
  -5   6   4      431.83      375.19      6.29 o 
  -4   6   4       83.50       92.05      5.91 o 
  -3   6   4       52.83       65.97      5.42 o 
  -2   6   4     1251.46     1299.35     14.30 o 
  -1   6   4      237.30      246.25      4.83 o 
   0   6   4      214.44      213.75      4.66 o 
   1   6   4      108.60      103.96      3.87 o 
   2   6   4       69.35       65.25      1.98 o 
   3   6   4      213.51      200.59      3.19 o 
   4   6   4     2083.13     2005.50     23.40 o 
   5   6   4       25.24       23.99      4.68 o 
   6   6   4      150.25      148.15      7.43 o 
   7   6   4      506.92      526.13      8.25 o 
   8   6   4       43.25       41.43      4.66 o 
   9   6   4       47.92       53.82      4.71 o 
  -9   7   4      245.24      258.56      9.99 o 
  -8   7   4        2.22        0.16      6.24 o 
  -7   7   4      123.24      115.98      5.57 o 
  -6   7   4      206.74      202.84      5.57 o 
  -5   7   4      410.03      398.43      6.93 o 
  -4   7   4        2.76       -0.36      5.14 o 
  -3   7   4      214.96      214.30      7.91 o 
  -2   7   4       73.09       71.45      6.38 o 
  -1   7   4      115.45      112.34      4.72 o 
   0   7   4     1609.87     1558.43     43.72 o 
   1   7   4     3328.31     3262.78     21.29 o 
   2   7   4      688.41      656.35     15.80 o 
   3   7   4       19.34       13.25      8.61 o 
   4   7   4       99.52      110.68     11.61 o 
   5   7   4      332.81      359.44      6.59 o 
   6   7   4        1.67        4.47      3.73 o 
   7   7   4       53.25       64.78      4.56 o 
   8   7   4       78.85       87.78      5.48 o 
  -8   8   4       30.48       23.08      6.33 o 
  -7   8   4        5.80        3.08      4.24 o 
  -6   8   4       16.45       28.93      3.56 o 
  -5   8   4       22.06       26.69      4.03 o 
  -4   8   4       14.72       26.80      6.73 o 
  -3   8   4      668.98      658.91     12.75 o 
  -2   8   4        0.95        4.45      3.73 o 
  -1   8   4      514.63      525.94     13.01 o 
   0   8   4       67.40       67.85      4.58 o 
   1   8   4       37.83       38.31      4.45 o 
   2   8   4       11.08       10.46      2.99 o 
   3   8   4      422.78      397.17     10.37 o 
   4   8   4        4.05       -0.83      6.02 o 
   5   8   4       29.36       17.84      5.66 o 
   6   8   4       60.99       59.10      7.43 o 
   7   8   4       35.13       30.05      6.21 o 
  -6   9   4      179.18      168.36      6.05 o 
  -5   9   4       93.30       87.53      5.25 o 
  -4   9   4      295.19      279.69      6.96 o 
  -3   9   4        9.24       11.96      7.02 o 
  -2   9   4        3.13        8.83      4.35 o 
  -1   9   4       49.91       49.29      4.58 o 
   0   9   4      352.15      309.97      6.75 o 
   1   9   4       69.52       77.60      4.79 o 
   2   9   4      232.37      210.72      4.96 o 
   3   9   4      151.23      143.58      8.03 o 
   4   9   4        3.93        1.86      5.69 o 
   5   9   4       30.88       38.47      6.43 o 
   6   9   4        1.98       -0.42      6.81 o 
  -6  10   4       17.69       20.80      4.25 o 
  -5  10   4      276.12      288.97      8.55 o 
  -4  10   4       56.18       59.85      7.38 o 
  -3  10   4      128.95      132.51      8.43 o 
  -2  10   4      129.53      122.29      8.87 o 
  -1  10   4       52.43       56.95      5.48 o 
   0  10   4       90.32       87.79      4.93 o 
   1  10   4        1.17        2.04      6.41 o 
   2  10   4        3.98       -1.43      4.08 o 
   3  10   4        6.47        5.36      6.48 o 
   4  10   4      115.47      141.73      9.37 o 
   5  10   4      138.17      135.15      9.63 o 
  -4  11   4      141.00      144.57      6.51 o 
  -3  11   4      116.82      104.44      8.66 o 
  -2  11   4      145.50      140.65      5.84 o 
  -1  11   4        4.29        0.77      4.64 o 
   0  11   4       52.15       51.25      5.07 o 
   1  11   4       60.39       68.55      5.24 o 
   2  11   4       41.87       39.68      7.79 o 
   3  11   4        6.09       12.49      6.06 o 
 -11   1   5        3.46       -1.52      3.85 o 
 -10   1   5      158.67      179.01      4.79 o 
  -9   1   5        0.05        0.38      2.91 o 
  -8   1   5       82.60       88.19     12.34 o 
  -7   1   5      323.30      333.12      6.32 o 
  -6   1   5      816.93      827.66      9.25 o 
  -5   1   5      327.92      331.43      5.05 o 
  -4   1   5      557.33      580.64      3.94 o 
  -3   1   5     4348.55     4447.87     19.34 o 
  -2   1   5      306.94      323.17      5.37 o 
  -1   1   5       13.13       14.58      2.58 o 
   0   1   5     1129.57     1229.51     11.04 o 
   1   1   5      161.47      180.83      2.23 o 
   2   1   5     1296.64     1306.57      6.61 o 
   3   1   5       89.41      112.01      2.43 o 
   4   1   5     2240.02     2282.46     11.23 o 
   5   1   5     1591.82     1542.52     10.65 o 
   6   1   5      341.71      325.37      7.51 o 
   7   1   5      170.78      158.56      4.92 o 
   8   1   5      272.79      268.13      6.61 o 
   9   1   5       39.71       43.11      4.94 o 
  10   1   5       96.28       83.03      5.63 o 
 -11   2   5        7.09        8.47      7.40 o 
 -10   2   5        0.27       -2.35      5.31 o 
  -9   2   5      395.42      390.62      5.30 o 
  -8   2   5       68.59       61.56      4.25 o 
  -7   2   5      295.86      294.43      8.07 o 
  -6   2   5     1019.04      973.89     12.34 o 
  -5   2   5      278.66      276.46      3.70 o 
  -4   2   5     1421.87     1468.98     12.75 o 
  -3   2   5     1547.05     1681.49     12.77 o 
  -2   2   5     5571.47     5760.39     45.88 o 
  -1   2   5     7869.47     8138.22     11.42 o 
   0   2   5      511.27      506.90      2.79 o 
   1   2   5     1883.22     1971.14      9.54 o 
   2   2   5     1943.61     2031.85      5.40 o 
   3   2   5      995.16      879.88      8.96 o 
   4   2   5      703.35      683.98      4.94 o 
   5   2   5      347.30      313.55      5.29 o 
   6   2   5     1647.58     1628.82     12.06 o 
   7   2   5      783.83      792.72     10.88 o 
   8   2   5      459.73      460.26      7.77 o 
   9   2   5        3.61        3.96      3.89 o 
  10   2   5       27.67       31.17      4.31 o 
 -10   3   5      165.52      181.78      6.51 o 
  -9   3   5        2.34        9.51      3.72 o 
  -8   3   5      148.19      170.37      7.78 o 
  -7   3   5       44.82       53.42      6.25 o 
  -6   3   5      312.56      311.62      8.12 o 
  -5   3   5      532.73      565.93      5.69 o 
  -4   3   5      319.50      326.63      7.15 o 
  -3   3   5      759.17      648.38     11.74 o 
  -2   3   5     1291.95     1423.95      7.46 o 
  -1   3   5     1080.46     1119.66      4.61 o 
   0   3   5      631.68      758.21     10.37 o 
   1   3   5      270.92      329.75      4.06 o 
   2   3   5      533.71      520.69      4.04 o 
   3   3   5     2042.93     2026.05      8.12 o 
   4   3   5       59.75       62.23      2.00 o 
   5   3   5     2689.82     2714.79     11.78 o 
   6   3   5        7.22       18.99      3.16 o 
   7   3   5       23.77       19.85      3.97 o 
   8   3   5       26.58       24.04      4.02 o 
   9   3   5      280.24      266.17     10.06 o 
  10   3   5        0.23       -1.98      7.18 o 
 -10   4   5        0.06        6.44      7.43 o 
  -9   4   5       37.06       36.43      7.20 o 
  -8   4   5      204.50      193.53      7.79 o 
  -7   4   5       48.61       47.74      6.06 o 
  -6   4   5       91.59       89.49      6.43 o 
  -5   4   5       72.19       74.00      3.27 o 
  -4   4   5      321.91      295.87      7.28 o 
  -3   4   5     1263.78     1398.23     37.41 o 
  -2   4   5       17.29       19.07      1.91 o 
  -1   4   5      208.04      221.39      3.69 o 
   0   4   5      310.38      323.65      3.55 o 
   1   4   5        2.13        2.10      1.60 o 
   2   4   5     1367.80     1429.75      7.27 o 
   3   4   5      372.30      372.41      3.92 o 
   4   4   5      166.61      153.02      2.61 o 
   5   4   5     1234.46     1230.94     15.28 o 
   6   4   5      295.99      287.58      6.12 o 
   7   4   5       27.66       22.78      3.82 o 
   8   4   5      219.24      225.41      9.30 o 
   9   4   5       55.35       56.26      7.72 o 
 -10   5   5        0.00        5.88      6.98 o 
  -9   5   5      172.33      217.80     10.12 o 
  -8   5   5      136.71      153.68      7.73 o 
  -7   5   5        0.96       10.54      5.95 o 
  -6   5   5      549.31      521.32     10.64 o 
  -5   5   5      355.19      335.77      5.60 o 
  -4   5   5     1266.69     1243.06     14.11 o 
  -3   5   5       17.14       12.82      3.37 o 
  -2   5   5      155.92      161.30      3.84 o 
  -1   5   5     1367.30     1458.59     19.65 o 
   0   5   5       30.99       31.33      1.71 o 
   1   5   5       52.57       52.52      2.42 o 
   2   5   5      459.94      430.60      3.63 o 
   3   5   5      595.69      609.08      5.70 o 
   4   5   5       42.89       47.18      3.75 o 
   5   5   5      173.78      182.04      5.05 o 
   6   5   5      179.34      187.73      5.50 o 
   7   5   5       58.03       62.83      4.64 o 
   8   5   5      221.57      235.34      6.56 o 
   9   5   5        4.61        4.75      6.29 o 
  -9   6   5      123.19      138.52      9.33 o 
  -8   6   5        0.80        1.80      5.98 o 
  -7   6   5        4.81        3.71      6.17 o 
  -6   6   5       28.44       33.21      3.59 o 
  -5   6   5       67.56       69.43      4.06 o 
  -4   6   5      307.64      299.54      8.64 o 
  -3   6   5      225.29      216.08      4.57 o 
  -2   6   5      432.63      414.46     14.61 o 
  -1   6   5     3083.41     3039.52     13.98 o 
   0   6   5      257.93      251.57      5.02 o 
   1   6   5        1.92        0.35      4.29 o 
   2   6   5       15.69       15.17      1.92 o 
   3   6   5      138.97      147.34      7.10 o 
   4   6   5      260.72      238.58      5.22 o 
   5   6   5      560.65      558.24      7.70 o 
   6   6   5      200.59      188.52      9.16 o 
   7   6   5       20.88       28.96      4.49 o 
   8   6   5        0.03        2.23      4.41 o 
  -9   7   5        0.02        6.27      7.15 o 
  -8   7   5       34.45       17.50      4.50 o 
  -7   7   5       56.80       58.99      6.90 o 
  -6   7   5       72.06       72.57      4.39 o 
  -5   7   5       16.61       21.57      4.11 o 
  -4   7   5       30.12       26.75      6.19 o 
  -3   7   5        7.29        5.01      3.22 o 
  -2   7   5      350.75      319.58     17.73 o 
  -1   7   5     1005.37      953.93      9.49 o 
   0   7   5      261.17      249.49      5.71 o 
   1   7   5      120.63      126.21      5.05 o 
   2   7   5     1719.35     1667.29     20.09 o 
   3   7   5      194.88      184.38      6.41 o 
   4   7   5      304.71      316.47      9.55 o 
   5   7   5        0.02        0.94      3.53 o 
   6   7   5       86.23       85.14      4.57 o 
   7   7   5        1.83        2.21      4.36 o 
   8   7   5       51.40       50.78      4.89 o 
  -8   8   5       30.19       26.03      6.17 o 
  -7   8   5       14.90       26.91      6.53 o 
  -6   8   5      195.55      195.20      7.24 o 
  -5   8   5       99.58       99.82      5.00 o 
  -4   8   5      999.10     1080.19     16.07 o 
  -3   8   5     1144.80     1141.75     16.16 o 
  -2   8   5      135.92      130.85      4.78 o 
  -1   8   5       14.30       11.83      3.97 o 
   0   8   5      522.53      487.10      7.54 o 
   1   8   5      526.93      547.80     14.22 o 
   2   8   5       37.91       28.53      4.44 o 
   3   8   5       99.85       96.51      7.28 o 
   4   8   5       13.47       12.76      5.71 o 
   5   8   5      145.84      158.40      7.99 o 
   6   8   5        4.79        8.06      6.56 o 
   7   8   5       93.34      114.44      9.00 o 
  -7   9   5        5.30       14.63      6.19 o 
  -6   9   5      262.86      274.77     20.14 o 
  -5   9   5      130.44      129.07     12.97 o 
  -4   9   5      124.05      129.86      8.37 o 
  -3   9   5        0.58       -0.67      5.96 o 
  -2   9   5        0.74        2.51      3.83 o 
  -1   9   5        4.37        5.82      5.47 o 
   0   9   5      760.83      729.25     16.09 o 
   1   9   5       71.75       62.54      4.90 o 
   2   9   5       53.42       45.69      4.69 o 
   3   9   5       69.05       73.28      6.72 o 
   4   9   5      245.82      250.17      9.56 o 
   5   9   5        4.55        7.53      6.58 o 
   6   9   5        2.41       -1.35      6.04 o 
  -6  10   5       17.84       16.69      4.99 o 
  -5  10   5      130.74      122.43      6.06 o 
  -4  10   5        1.22        5.08      4.49 o 
  -3  10   5      266.17      292.71     11.25 o 
  -2  10   5      329.93      313.13     14.61 o 
  -1  10   5        1.19        0.29      4.22 o 
   0  10   5        0.96       -0.39      4.37 o 
   1  10   5        6.32        5.57      6.47 o 
   2  10   5        8.72        4.42      4.38 o 
   3  10   5        6.87        3.99      6.86 o 
   4  10   5        6.24       16.81      7.65 o 
   5  10   5       17.36        8.98      6.58 o 
  -4  11   5       12.24       21.27      5.16 o 
  -3  11   5       22.75       18.02      8.10 o 
  -2  11   5      214.53      204.77      6.88 o 
  -1  11   5        2.73        0.18      4.29 o 
   0  11   5       11.52       15.91      7.88 o 
   1  11   5       17.78       26.37     10.92 o 
   2  11   5       19.72       17.69      5.07 o 
   3  11   5       87.81       90.53      8.40 o 
 -11   0   6       92.83       85.46      7.56 o 
 -10   0   6      498.12      543.31     21.80 o 
  -9   0   6       51.41       68.46      7.59 o 
  -8   0   6      149.33      146.79      7.86 o 
  -7   0   6      680.09      656.48     11.69 o 
  -6   0   6     1627.59     1681.65     16.37 o 
  -5   0   6      162.29      197.22      6.25 o 
  -4   0   6     2773.33     2774.58     17.53 o 
  -3   0   6       19.01       12.94      3.25 o 
  -2   0   6       86.88       96.83      3.83 o 
  -1   0   6     2096.96     2396.08     12.08 o 
   0   0   6    14348.45    13920.52     29.32 o 
   1   0   6      260.40      293.36      3.74 o 
   2   0   6       14.58        7.31      2.63 o 
   3   0   6     2849.04     2939.53     12.06 o 
   4   0   6     2121.55     2139.77     16.02 o 
   5   0   6       60.85       70.30      5.16 o 
   6   0   6      867.03      823.09     12.31 o 
   7   0   6      897.98      882.25     13.59 o 
   8   0   6      239.13      216.27      8.51 o 
   9   0   6        1.97        1.61      6.78 o 
  10   0   6       28.49       29.94      7.23 o 
 -11   1   6        7.34        9.59      4.42 o 
 -10   1   6       51.44       62.32      3.65 o 
  -9   1   6       21.77       24.55      3.69 o 
  -8   1   6      279.63      289.91     27.62 o 
  -7   1   6       64.68       72.80      4.50 o 
  -6   1   6      287.00      287.56      6.37 o 
  -5   1   6        3.72        8.26      2.84 o 
  -4   1   6     2613.58     2662.18     16.22 o 
  -3   1   6      430.02      412.96      6.30 o 
  -2   1   6     4667.02     4687.38     19.04 o 
  -1   1   6    10174.11     9848.56     34.84 o 
   0   1   6     5371.76     5509.26     34.69 o 
   1   1   6     2858.30     2740.40      5.51 o 
   2   1   6     1039.74     1053.24      6.57 o 
   3   1   6     7412.27     7532.82     21.70 o 
   4   1   6     1147.00     1068.78      8.20 o 
   5   1   6       41.16       35.29      5.34 o 
   6   1   6      649.31      612.69     12.99 o 
   7   1   6       45.40       44.31      3.85 o 
   8   1   6      227.88      225.86      6.42 o 
   9   1   6      185.50      169.95      6.32 o 
  10   1   6       81.22       98.18      6.26 o 
 -11   2   6      143.11      160.91      9.65 o 
 -10   2   6       19.23       21.40      4.68 o 
  -9   2   6       42.86       42.26      3.72 o 
  -8   2   6        2.98        6.96      4.08 o 
  -7   2   6       42.00       44.93      4.29 o 
  -6   2   6      690.11      670.30     10.88 o 
  -5   2   6      430.43      433.84      8.67 o 
  -4   2   6      146.21      175.18      5.74 o 
  -3   2   6       26.40       25.23      3.59 o 
  -2   2   6     1751.95     1673.92     13.13 o 
  -1   2   6        2.96        5.56      1.14 o 
   0   2   6     2262.36     2240.70      7.03 o 
   1   2   6      164.57      148.70      1.96 o 
   2   2   6      642.24      704.71      4.04 o 
   3   2   6       18.85       27.08      1.35 o 
   4   2   6      424.93      411.81      4.39 o 
   5   2   6       18.85       18.68      3.37 o 
   6   2   6     2414.36     2386.66     20.64 o 
   7   2   6      383.58      399.35      7.28 o 
   8   2   6       62.77       62.99      5.15 o 
   9   2   6       94.09       94.04      7.40 o 
  10   2   6        1.14        0.77      4.35 o 
 -10   3   6       21.68       27.95     10.35 o 
  -9   3   6      480.08      496.97      8.65 o 
  -8   3   6      195.35      184.89      7.94 o 
  -7   3   6      683.09      644.05     11.68 o 
  -6   3   6      471.04      483.48     10.16 o 
  -5   3   6      753.88      734.71      6.43 o 
  -4   3   6     2265.76     2263.71     17.22 o 
  -3   3   6     3571.94     3578.10     19.18 o 
  -2   3   6      602.33      693.33      3.71 o 
  -1   3   6      841.69      799.96      5.58 o 
   0   3   6     1864.66     2012.31     12.75 o 
   1   3   6     6817.63     7099.41     27.32 o 
   2   3   6     1001.58     1045.42      8.31 o 
   3   3   6      507.08      524.56      3.41 o 
   4   3   6      205.36      211.62      3.02 o 
   5   3   6      403.45      394.83      9.34 o 
   6   3   6       22.45       22.15      3.76 o 
   7   3   6        0.07       -0.26      3.91 o 
   8   3   6      331.42      322.25      7.00 o 
   9   3   6        3.10        1.71      7.15 o 
 -10   4   6        8.06       13.13      4.75 o 
  -9   4   6        5.09        1.99      6.44 o 
  -8   4   6       19.91       15.58      6.00 o 
  -7   4   6       19.12       29.88      6.33 o 
  -6   4   6      992.54      957.50     13.63 o 
  -5   4   6      575.41      585.27     13.79 o 
  -4   4   6       15.93       19.60      4.56 o 
  -3   4   6      805.88      789.94      7.28 o 
  -2   4   6     1268.82     1186.67     14.38 o 
  -1   4   6     3817.45     3810.88     13.17 o 
   0   4   6     1913.46     1882.05      7.94 o 
   1   4   6      538.34      541.72      4.34 o 
   2   4   6      451.09      428.14      3.55 o 
   3   4   6     1085.98     1088.48      4.91 o 
   4   4   6       80.17       75.32      2.41 o 
   5   4   6     2610.74     2594.11     15.03 o 
   6   4   6       17.12       19.16      2.93 o 
   7   4   6       19.12       16.73      5.16 o 
   8   4   6      592.84      589.75     13.64 o 
   9   4   6      103.32      112.42      7.89 o 
 -10   5   6        0.60        3.86      7.33 o 
  -9   5   6      457.53      476.85     12.18 o 
  -8   5   6      245.06      238.10      8.83 o 
  -7   5   6      582.99      593.77     12.29 o 
  -6   5   6     1061.62     1051.39     14.71 o 
  -5   5   6      612.90      585.45     11.07 o 
  -4   5   6     2078.47     1950.67     17.97 o 
  -3   5   6      502.45      491.00     11.77 o 
  -2   5   6        1.43        4.80      2.41 o 
  -1   5   6      721.98      777.66      6.92 o 
   0   5   6      137.67      139.22      2.60 o 
   1   5   6      212.32      221.30      3.28 o 
   2   5   6     2080.75     2107.97     11.86 o 
   3   5   6      138.43      121.95      3.90 o 
   4   5   6      453.60      433.38      4.99 o 
   5   5   6       36.61       33.59      3.71 o 
   6   5   6      243.90      228.48      5.88 o 
   7   5   6        2.98        2.84      3.69 o 
   8   5   6       51.39       48.89      7.44 o 
   9   5   6        3.22       -0.92      5.71 o 
  -9   6   6       53.41       52.64      6.82 o 
  -8   6   6      326.85      331.58     10.92 o 
  -7   6   6       24.65       33.63      6.54 o 
  -6   6   6       46.21       42.71      6.68 o 
  -5   6   6       19.30       23.03      5.98 o 
  -4   6   6     1517.89     1525.64     17.06 o 
  -3   6   6     2057.09     1993.48     18.83 o 
  -2   6   6      168.41      160.64     12.36 o 
  -1   6   6     1642.11     1602.25     10.57 o 
   0   6   6     1077.80     1079.00      9.00 o 
   1   6   6        8.65        6.53      6.95 o 
   2   6   6      667.80      634.25      4.76 o 
   3   6   6      172.73      172.97      3.83 o 
   4   6   6       22.24       21.58      4.91 o 
   5   6   6      476.85      477.37      7.65 o 
   6   6   6        5.39        5.54      3.83 o 
   7   6   6      652.55      680.52      9.77 o 
   8   6   6       24.56       22.00      4.44 o 
  -9   7   6        1.00        0.69      7.49 o 
  -8   7   6       90.72       59.60      7.82 o 
  -7   7   6      238.64      226.94      9.56 o 
  -6   7   6      448.58      429.78     11.02 o 
  -5   7   6      173.98      140.80      7.49 o 
  -4   7   6       25.73       18.76      6.17 o 
  -3   7   6      279.47      270.79      9.39 o 
  -2   7   6      917.69      888.03     19.40 o 
  -1   7   6      695.06      672.19     12.80 o 
   0   7   6      604.76      594.01      7.76 o 
   1   7   6        2.85        3.31      3.70 o 
   2   7   6      148.37      151.49      5.28 o 
   3   7   6       98.14       90.20      4.55 o 
   4   7   6       52.66       55.17      6.15 o 
   5   7   6       91.44       70.06      4.13 o 
   6   7   6      108.52      109.85      5.00 o 
   7   7   6       28.54       27.70      4.53 o 
   8   7   6       12.27        0.51      5.54 o 
  -8   8   6       12.06       19.24      6.53 o 
  -7   8   6      326.47      312.80     10.73 o 
  -6   8   6       23.91       17.72      4.47 o 
  -5   8   6      447.18      443.67      8.16 o 
  -4   8   6      157.40      163.41      8.81 o 
  -3   8   6      112.93      126.56      8.28 o 
  -2   8   6      653.08      628.23     41.88 o 
  -1   8   6        0.93       -2.08      3.45 o 
   0   8   6       56.06       52.42      4.44 o 
   1   8   6      386.11      396.65     16.28 o 
   2   8   6       31.62       24.94      5.96 o 
   3   8   6       11.48        7.63      4.25 o 
   4   8   6       13.82        8.70      5.44 o 
   5   8   6        6.01        5.72      5.67 o 
   6   8   6      193.10      205.23      9.30 o 
   7   8   6      146.33      164.19      9.11 o 
  -7   9   6       48.64       63.07      8.54 o 
  -6   9   6       19.24       33.56      4.75 o 
  -5   9   6       68.83       73.32      5.26 o 
  -4   9   6       28.96       33.11      7.44 o 
  -3   9   6       23.35       30.70      7.33 o 
  -2   9   6      308.30      302.96     10.82 o 
  -1   9   6        0.05       -2.22      3.52 o 
   0   9   6       28.41       23.05      4.16 o 
   1   9   6      249.26      246.26      6.55 o 
   2   9   6       38.35       38.31      4.66 o 
   3   9   6       94.31      132.40      8.61 o 
   4   9   6      163.61      199.34      9.27 o 
   5   9   6       10.85       16.94      7.35 o 
   6   9   6      112.12      136.96      9.56 o 
  -5  10   6       25.68       33.91      5.17 o 
  -4  10   6       17.98        7.27      6.15 o 
  -3  10   6        5.59        6.23      6.98 o 
  -2  10   6      105.99      111.58      8.08 o 
  -1  10   6        3.82       -0.69      4.32 o 
   0  10   6        2.46       -3.77      3.77 o 
   1  10   6        0.78       -1.85      4.29 o 
   2  10   6      202.27      211.80      9.55 o 
   3  10   6      120.99      147.54      9.33 o 
   4  10   6       67.58       63.47      7.80 o 
  -3  11   6      117.29      104.80      8.71 o 
  -2  11   6       58.05       58.21      7.67 o 
  -1  11   6        0.20       -4.44      4.68 o 
   0  11   6        6.37        8.09      4.98 o 
   1  11   6      169.36      195.17     17.61 o 
   2  11   6       76.82       84.82      6.30 o 
   3  11   6       23.42       36.57      8.02 o 
 -11   1   7        7.69        9.78      3.38 o 
 -10   1   7       21.29       30.93      3.49 o 
  -9   1   7        7.65       18.19      5.31 o 
  -8   1   7        2.26        5.56      4.45 o 
  -7   1   7      986.86      972.48     23.99 o 
  -6   1   7     1509.61     1498.79     11.36 o 
  -5   1   7        2.11        2.42      3.62 o 
  -4   1   7      112.02      109.54      3.94 o 
  -3   1   7      600.27      683.79      6.32 o 
  -2   1   7      409.17      413.66      5.76 o 
  -1   1   7      329.87      254.55      3.70 o 
   0   1   7     2658.81     2570.28     18.34 o 
   1   1   7     5277.33     5501.59     22.21 o 
   2   1   7     1653.55     1693.91     10.18 o 
   3   1   7     1251.89     1261.58     10.32 o 
   4   1   7       34.34       35.58      2.49 o 
   5   1   7      774.54      764.33      8.17 o 
   6   1   7      243.66      237.61      5.64 o 
   7   1   7       30.59       25.26      4.03 o 
   8   1   7       75.51       73.13      6.71 o 
   9   1   7       29.78       28.92      4.15 o 
 -10   2   7       59.31       48.43      6.51 o 
  -9   2   7      365.86      383.01      7.99 o 
  -8   2   7        7.46        7.33      8.90 o 
  -7   2   7      583.42      617.73     27.91 o 
  -6   2   7      579.99      601.39     24.99 o 
  -5   2   7     1436.96     1427.33     14.70 o 
  -4   2   7     3220.67     3297.26     20.30 o 
  -3   2   7       22.72       24.74      3.95 o 
  -2   2   7      156.99      196.05      2.25 o 
  -1   2   7      473.63      605.95      3.88 o 
   0   2   7     5696.74     5597.36     21.83 o 
   1   2   7     7047.02     7491.95     23.96 o 
   2   2   7     2008.47     2044.08      6.77 o 
   3   2   7     3997.21     3779.93     29.47 o 
   4   2   7      864.47      863.17     13.82 o 
   5   2   7      427.02      433.23      6.58 o 
   6   2   7        0.33        4.74      6.17 o 
   7   2   7       13.23       19.82      4.10 o 
   8   2   7      584.62      572.93     11.92 o 
   9   2   7       32.79       33.73      4.73 o 
 -10   3   7        0.01       -3.98      4.52 o 
  -9   3   7       10.92        6.84      5.23 o 
  -8   3   7       44.94       40.47      4.55 o 
  -7   3   7      359.51      365.43     10.18 o 
  -6   3   7      661.65      624.80     11.53 o 
  -5   3   7      606.62      621.60     10.88 o 
  -4   3   7      722.79      766.44     11.04 o 
  -3   3   7      241.70      259.54     10.56 o 
  -2   3   7     1062.75     1032.42      4.89 o 
  -1   3   7     1618.84     1519.93     14.10 o 
   0   3   7     6316.93     6718.67     14.81 o 
   1   3   7      120.17      155.07      2.62 o 
   2   3   7      378.37      402.12      5.06 o 
   3   3   7        0.09        0.87      1.40 o 
   4   3   7      718.81      718.52      5.12 o 
   5   3   7      159.22      166.23      3.82 o 
   6   3   7       46.86       43.19      3.93 o 
   7   3   7       72.65       71.75      4.59 o 
   8   3   7      134.71      129.68      5.76 o 
   9   3   7       11.10       10.21      6.44 o 
 -10   4   7       32.13       35.25      5.47 o 
  -9   4   7       21.90       24.97      6.15 o 
  -8   4   7        3.62        3.51      6.08 o 
  -7   4   7      586.15      557.79     11.58 o 
  -6   4   7      601.40      619.90     11.88 o 
  -5   4   7      244.30      266.65      8.64 o 
  -4   4   7      965.14      968.91     12.85 o 
  -3   4   7        5.76        5.89      4.57 o 
  -2   4   7     1479.35     1466.15      8.43 o 
  -1   4   7     3211.57     3236.13     35.53 o 
   0   4   7     2028.53     2028.77     14.38 o 
   1   4   7      440.70      414.27      4.09 o 
   2   4   7      974.78      997.29      8.51 o 
   3   4   7       29.32       36.11      1.97 o 
   4   4   7       13.85        6.01      2.03 o 
   5   4   7      184.27      184.96      4.14 o 
   6   4   7      164.75      170.60      5.37 o 
   7   4   7       19.18       19.32      5.67 o 
   8   4   7        5.38       -0.15      6.29 o 
   9   4   7        3.61       -0.56      6.82 o 
 -10   5   7       44.37       57.15      5.21 o 
  -9   5   7      221.94      217.20     10.09 o 
  -8   5   7      226.74      221.40      9.34 o 
  -7   5   7      194.52      182.94      8.50 o 
  -6   5   7        0.51        4.05      5.48 o 
  -5   5   7       81.96       78.27      6.62 o 
  -4   5   7      119.36      115.53      7.38 o 
  -3   5   7      552.59      535.94     10.55 o 
  -2   5   7       95.14      101.80      4.40 o 
  -1   5   7      422.30      416.63      5.59 o 
   0   5   7      885.49      934.82      5.81 o 
   1   5   7      743.71      699.65      6.77 o 
   2   5   7      130.21      149.22      2.98 o 
   3   5   7      371.25      374.02      3.92 o 
   4   5   7        1.31       -0.20      2.34 o 
   5   5   7      105.73      101.66      4.51 o 
   6   5   7        0.08       -3.91      3.91 o 
   7   5   7       62.72       56.82      4.83 o 
   8   5   7        0.08       -5.24      6.04 o 
  -9   6   7       59.14       75.74      8.53 o 
  -8   6   7        5.56        8.53      7.12 o 
  -7   6   7        6.93       10.03      6.50 o 
  -6   6   7        0.24        0.18      6.09 o 
  -5   6   7       15.84       16.44      6.37 o 
  -4   6   7        0.10       33.51      7.24 o 
  -3   6   7     1649.78     1658.11     17.78 o 
  -2   6   7      263.79      243.14      5.01 o 
  -1   6   7       32.87       40.96      3.66 o 
   0   6   7       85.46       88.15     10.96 o 
   1   6   7      642.50      670.63     14.17 o 
   2   6   7        0.88       -1.14      1.98 o 
   3   6   7      807.55      742.37      6.52 o 
   4   6   7       73.61       62.84      4.02 o 
   5   6   7       86.50       74.52      4.52 o 
   6   6   7       92.99      101.18      5.99 o 
   7   6   7        4.80        6.87      4.18 o 
   8   6   7      149.26      146.50      7.74 o 
  -8   7   7       81.79       74.42      8.50 o 
  -7   7   7       71.47       60.10      7.52 o 
  -6   7   7      151.90      145.64      8.43 o 
  -5   7   7        2.65        1.79      5.93 o 
  -4   7   7       22.63       11.41      6.75 o 
  -3   7   7        5.26        1.40      5.86 o 
  -2   7   7      156.91      153.88      7.71 o 
  -1   7   7      409.48      434.67      6.85 o 
   0   7   7      742.84      701.07      8.29 o 
   1   7   7       38.99       39.92      4.25 o 
   2   7   7      283.45      276.28      6.13 o 
   3   7   7       79.28      108.31      9.97 o 
   4   7   7      164.08      156.00      7.72 o 
   5   7   7      116.34      120.96      4.86 o 
   6   7   7       61.48       65.22      5.10 o 
   7   7   7       69.68       66.68      5.07 o 
  -8   8   7       42.21       34.90      6.68 o 
  -7   8   7      265.06      255.75     10.06 o 
  -6   8   7       49.42       53.27      7.85 o 
  -5   8   7      161.87      165.81      9.21 o 
  -4   8   7        1.11        7.11      5.97 o 
  -3   8   7       14.18       27.72      7.15 o 
  -2   8   7       56.48       63.57      5.36 o 
  -1   8   7        3.35        1.03      3.88 o 
   0   8   7       14.18       13.77      4.04 o 
   1   8   7      902.60      964.41     10.60 o 
   2   8   7      872.95      849.95     14.82 o 
   3   8   7       94.60       96.70      5.09 o 
   4   8   7        5.30        4.68      5.36 o 
   5   8   7      235.80      261.50     10.27 o 
   6   8   7      184.07      194.70     10.20 o 
   7   8   7       94.52       68.52      8.94 o 
  -7   9   7      233.53      219.26     10.60 o 
  -6   9   7        0.05        1.75      7.65 o 
  -5   9   7       18.71       25.95      8.06 o 
  -4   9   7       36.16       41.03      6.65 o 
  -3   9   7       74.69       65.11      7.18 o 
  -2   9   7      377.23      388.89     11.81 o 
  -1   9   7        0.31       -3.21      3.90 o 
   0   9   7       48.27       42.60      5.68 o 
   1   9   7        0.70        2.09      4.02 o 
   2   9   7      148.52      150.19      5.69 o 
   3   9   7      169.79      194.79     11.16 o 
   4   9   7       20.67       23.66      7.22 o 
   5   9   7       21.02       20.25      7.35 o 
  -5  10   7        0.64        7.27      4.73 o 
  -4  10   7       96.01       97.14      9.13 o 
  -3  10   7       12.21       13.76      8.05 o 
  -2  10   7        1.07        0.78      6.88 o 
  -1  10   7       36.80       28.12      4.70 o 
   0  10   7        2.08        1.06      3.89 o 
   1  10   7        3.23       10.78      4.79 o 
   2  10   7       43.25       54.33      5.64 o 
   3  10   7      212.27      225.21      7.48 o 
   4  10   7       82.67       81.00      7.37 o 
  -3  11   7        0.20       -7.98      7.98 o 
  -2  11   7       62.49       40.67      8.70 o 
  -1  11   7        0.14       -1.18      4.05 o 
   0  11   7        4.54        5.07      4.37 o 
   1  11   7      108.43      119.47      6.23 o 
   2  11   7        4.39        8.49      5.40 o 
 -10   0   8       18.03       28.02      6.95 o 
  -9   0   8      523.94      569.54     13.56 o 
  -8   0   8     2326.37     2380.24     23.04 o 
  -7   0   8      332.20      328.72      9.97 o 
  -6   0   8     2770.57     2866.03     22.23 o 
  -5   0   8     1193.36     1236.60     14.12 o 
  -4   0   8       78.15       66.72      5.06 o 
  -3   0   8     3126.77     3403.66     19.19 o 
  -2   0   8       11.72        7.65      2.77 o 
  -1   0   8      682.73      653.32      7.40 o 
   0   0   8      203.74      189.38      3.01 o 
   1   0   8       35.77       35.44      1.52 o 
   2   0   8     2261.69     2091.87     36.17 o 
   3   0   8      199.66      232.68      7.28 o 
   4   0   8      225.71      214.35      6.87 o 
   5   0   8     3580.73     3349.53     23.27 o 
   6   0   8      136.11      136.48      6.84 o 
   7   0   8      604.11      578.78     12.42 o 
   8   0   8      375.95      363.16     10.63 o 
   9   0   8      218.22      215.63      9.17 o 
 -10   1   8      198.90      219.57      7.49 o 
  -9   1   8     1002.56     1037.15     18.56 o 
  -8   1   8     1003.90     1028.19     11.38 o 
  -7   1   8      462.53      462.35      8.02 o 
  -6   1   8      162.68      169.92     12.20 o 
  -5   1   8      300.72      292.60      8.02 o 
  -4   1   8     1551.78     1390.68     14.81 o 
  -3   1   8       27.21       28.96      2.98 o 
  -2   1   8        4.25        2.85      1.98 o 
  -1   1   8       16.26        8.76      1.44 o 
   0   1   8      257.01      260.01      2.46 o 
   1   1   8      128.59      130.17      1.65 o 
   2   1   8      739.25      731.48      7.89 o 
   3   1   8      170.64      167.40      3.26 o 
   4   1   8      136.51      150.57      4.34 o 
   5   1   8      844.75      820.29     15.14 o 
   6   1   8      120.57      112.03      4.89 o 
   7   1   8        4.07        2.24      4.17 o 
   8   1   8      344.15      356.46     11.31 o 
   9   1   8        2.94        0.38      4.32 o 
 -10   2   8        0.13       -5.45      5.45 o 
  -9   2   8        0.80       -2.67      6.45 o 
  -8   2   8      217.16      210.44     10.78 o 
  -7   2   8     1447.22     1472.71     12.57 o 
  -6   2   8      929.71      943.11      9.84 o 
  -5   2   8       85.78      160.59     52.60 o 
  -4   2   8      373.69      370.91      8.31 o 
  -3   2   8      584.98      624.27      9.37 o 
  -2   2   8      235.30      273.34      8.73 o 
  -1   2   8       19.67       14.61      1.96 o 
   0   2   8      241.60      287.60      3.94 o 
   1   2   8       11.82        8.88      1.10 o 
   2   2   8       73.25       78.26      1.90 o 
   3   2   8        1.30        2.35      2.16 o 
   4   2   8     1421.19     1367.18     10.63 o 
   5   2   8       75.74       71.96      8.03 o 
   6   2   8      899.56      885.63      9.66 o 
   7   2   8      440.45      425.53     14.82 o 
   8   2   8      151.46      142.81      5.89 o 
   9   2   8       95.69       98.79      5.24 o 
 -10   3   8       87.03       87.80      5.83 o 
  -9   3   8       18.84       23.84      8.96 o 
  -8   3   8       22.59       15.46      4.90 o 
  -7   3   8      515.07      517.86     12.00 o 
  -6   3   8     1588.55     1498.71     17.22 o 
  -5   3   8       80.50       86.21      6.79 o 
  -4   3   8      514.37      494.35      9.63 o 
  -3   3   8        1.93        0.57      1.62 o 
  -2   3   8     1225.96     1304.09     10.39 o 
  -1   3   8     1086.98     1111.28      5.77 o 
   0   3   8      997.07      985.65      6.92 o 
   1   3   8     1093.91     1014.47      7.44 o 
   2   3   8        0.05        2.38      1.66 o 
   3   3   8        5.69        5.40      1.88 o 
   4   3   8      625.68      595.98      7.78 o 
   5   3   8      373.99      368.91      5.18 o 
   6   3   8      785.23      765.42     18.14 o 
   7   3   8      286.92      286.45      6.51 o 
   8   3   8       89.02       93.58      5.32 o 
   9   3   8       80.86       72.46      7.11 o 
 -10   4   8        4.05       -0.03      5.07 o 
  -9   4   8      143.69      160.43     18.24 o 
  -8   4   8        7.07        7.58      6.61 o 
  -7   4   8      545.91      558.27     12.37 o 
  -6   4   8      105.85       87.25      7.77 o 
  -5   4   8     1021.19     1031.44     14.31 o 
  -4   4   8      521.32      530.27     10.71 o 
  -3   4   8     2399.01     2360.27     18.97 o 
  -2   4   8      395.65      422.88      5.05 o 
  -1   4   8     1768.73     1884.24     10.12 o 
   0   4   8     1981.32     1937.14      8.15 o 
   1   4   8        1.48        1.36      1.66 o 
   2   4   8      300.17      285.89      3.31 o 
   3   4   8      105.01       98.31      2.52 o 
   4   4   8      337.47      326.19      4.08 o 
   5   4   8        0.11        2.38      2.16 o 
   6   4   8      308.04      297.92      6.19 o 
   7   4   8      328.13      341.19     10.85 o 
   8   4   8       36.24       36.07      7.42 o 
   9   4   8        0.47        2.02      7.52 o 
  -9   5   8       38.71       42.85      7.85 o 
  -8   5   8       17.53       18.23      6.89 o 
  -7   5   8        4.38       10.76      6.29 o 
  -6   5   8       35.66       48.27      6.83 o 
  -5   5   8      512.09      473.40     11.15 o 
  -4   5   8      827.87      832.88     13.38 o 
  -3   5   8      742.11      766.84     12.36 o 
  -2   5   8     1811.79     1744.66     10.31 o 
  -1   5   8     1161.29     1165.20     16.38 o 
   0   5   8     2207.36     2196.30     12.90 o 
   1   5   8     3073.08     3010.90     12.62 o 
   2   5   8       73.08       67.82      2.45 o 
   3   5   8     1332.08     1336.10      9.68 o 
   4   5   8       40.13       38.06      2.75 o 
   5   5   8       68.92       68.82      4.28 o 
   6   5   8       16.43       17.86      4.14 o 
   7   5   8      111.48      104.80      8.14 o 
   8   5   8        0.77        1.11      6.33 o 
  -9   6   8       74.24      100.31      8.84 o 
  -8   6   8      117.67      103.74      8.08 o 
  -7   6   8        2.26        9.26      7.09 o 
  -6   6   8        2.95        4.83      5.86 o 
  -5   6   8      696.49      665.94     12.88 o 
  -4   6   8       59.04       80.79      7.57 o 
  -3   6   8      208.16      201.91      8.24 o 
  -2   6   8     1014.81      965.97     15.72 o 
  -1   6   8     1011.11     1011.16      9.08 o 
   0   6   8        0.21        2.58      4.14 o 
   1   6   8        3.16        2.23      3.52 o 
   2   6   8       19.16       11.15      3.10 o 
   3   6   8       45.73       44.90      2.50 o 
   4   6   8        0.38       -0.63      3.43 o 
   5   6   8      116.07      129.55      5.20 o 
   6   6   8      200.46      209.31      6.21 o 
   7   6   8       61.11       61.88      5.38 o 
   8   6   8       95.60       94.87      9.04 o 
  -8   7   8       26.62        5.51      7.64 o 
  -7   7   8        2.25       -4.45      7.28 o 
  -6   7   8      257.13      258.61      9.92 o 
  -5   7   8        2.21        0.67      5.89 o 
  -4   7   8      217.22      204.25      9.28 o 
  -3   7   8       26.43       18.81      5.85 o 
  -2   7   8      460.45      453.86      7.64 o 
  -1   7   8     1900.23     1871.62     12.71 o 
   0   7   8      702.69      680.37     24.85 o 
   1   7   8      610.25      607.76      8.52 o 
   2   7   8     1034.99     1038.80     11.06 o 
   3   7   8      488.79      471.84      7.56 o 
   4   7   8       30.78       23.83      5.97 o 
   5   7   8       38.79       28.83      4.01 o 
   6   7   8       13.15       14.15      4.59 o 
   7   7   8       63.21       71.47      5.69 o 
  -7   8   8        4.21        0.29      6.07 o 
  -6   8   8       21.79       15.68      7.67 o 
  -5   8   8        4.27        9.23      7.34 o 
  -4   8   8      170.71      166.81      8.47 o 
  -3   8   8       84.86       87.05      7.45 o 
  -2   8   8      164.79      163.47      8.26 o 
  -1   8   8      705.25      713.28      8.99 o 
   0   8   8       20.71       19.34      9.39 o 
   1   8   8       22.48       28.23      4.49 o 
   2   8   8      146.24      144.76      5.63 o 
   3   8   8       29.73       28.83      4.25 o 
   4   8   8       20.91       20.77      6.30 o 
   5   8   8      348.42      379.99     12.22 o 
   6   8   8        3.63        4.61      5.90 o 
  -6   9   8       18.00       16.00      8.27 o 
  -5   9   8        0.31        7.42      7.98 o 
  -4   9   8       12.80        9.74      6.45 o 
  -3   9   8        5.42        5.75      6.07 o 
  -2   9   8       79.60       81.95      8.47 o 
  -1   9   8       70.11       54.90      4.86 o 
   0   9   8       51.11       49.90      8.38 o 
   1   9   8      250.02      251.18      6.88 o 
   2   9   8      522.56      512.93     14.77 o 
   3   9   8       65.96       69.12      6.79 o 
   4   9   8      191.82      207.52     10.30 o 
   5   9   8       17.08       15.36      6.35 o 
  -5  10   8      144.33      163.35     10.53 o 
  -4  10   8       24.56       32.77      8.54 o 
  -3  10   8      144.43      145.13     10.27 o 
  -2  10   8       44.16       32.68      7.82 o 
  -1  10   8        8.55        4.12      4.43 o 
   0  10   8        0.95        4.47      4.49 o 
   1  10   8      243.27      253.99      7.12 o 
   2  10   8        5.73       11.08      4.96 o 
   3  10   8      146.64      160.86     11.42 o 
   4  10   8      115.89      121.00      8.76 o 
  -2  11   8       54.47       62.71      9.42 o 
  -1  11   8       10.52        3.69      6.83 o 
   0  11   8       10.15        9.21      9.74 o 
   1  11   8        1.98        5.07      4.31 o 
 -10   1   9        0.61        6.98      5.45 o 
  -9   1   9       69.60       91.43      9.72 o 
  -8   1   9        0.65        7.26      4.78 o 
  -7   1   9       23.44       25.33      4.74 o 
  -6   1   9      247.59      231.67      9.19 o 
  -5   1   9      154.27      155.45      4.97 o 
  -4   1   9      431.24      449.39      6.34 o 
  -3   1   9     3445.00     3465.67     48.91 o 
  -2   1   9       19.09        9.38      2.55 o 
  -1   1   9     1589.53     1570.60      6.91 o 
   0   1   9      257.73      249.79      2.60 o 
   1   1   9       59.34       61.66      1.98 o 
   2   1   9      294.39      292.65      5.32 o 
   3   1   9        6.79        4.31      2.05 o 
   4   1   9        0.04        0.63      2.61 o 
   5   1   9      870.70      854.44      9.23 o 
   6   1   9       24.04       23.45      4.76 o 
   7   1   9      130.11      118.26      5.49 o 
   8   1   9      104.44      103.09      5.94 o 
   9   1   9        0.01        1.40      4.80 o 
 -10   2   9       16.42       15.36      5.74 o 
  -9   2   9        0.99        0.13      5.12 o 
  -8   2   9      215.89      230.22      6.95 o 
  -7   2   9      145.28      151.38      5.97 o 
  -6   2   9       46.03       48.52      4.82 o 
  -5   2   9        8.22        9.95      3.88 o 
  -4   2   9     2228.70     2172.66     13.18 o 
  -3   2   9     1127.72     1159.96     12.73 o 
  -2   2   9      619.81      626.30     14.71 o 
  -1   2   9       45.64       56.51      2.05 o 
   0   2   9     3156.08     2996.50     23.17 o 
   1   2   9      110.46      108.30      2.58 o 
   2   2   9      236.19      231.04      4.45 o 
   3   2   9      377.67      349.44      4.50 o 
   4   2   9      375.00      367.62      5.67 o 
   5   2   9     1218.44     1219.98      9.81 o 
   6   2   9        0.78        2.99      4.14 o 
   7   2   9       65.13       75.66      5.30 o 
   8   2   9       55.31       64.91      8.13 o 
   9   2   9        5.01        7.63      7.68 o 
 -10   3   9        5.83        1.69      5.35 o 
  -9   3   9      264.06      265.63     16.38 o 
  -8   3   9       19.85       19.78      7.14 o 
  -7   3   9      183.08      167.50      6.42 o 
  -6   3   9      195.27      204.03      8.76 o 
  -5   3   9      655.18      696.94     12.22 o 
  -4   3   9       21.44       17.75      5.32 o 
  -3   3   9      921.89      824.14     11.49 o 
  -2   3   9      585.11      548.14      5.30 o 
  -1   3   9       69.28       75.47      3.20 o 
   0   3   9       42.98       56.14      2.26 o 
   1   3   9        7.50        6.56      1.47 o 
   2   3   9     1076.68     1065.06      5.68 o 
   3   3   9        7.34        6.40      2.48 o 
   4   3   9      420.00      392.44      5.08 o 
   5   3   9      475.15      475.35      5.85 o 
   6   3   9        8.44       11.07      4.61 o 
   7   3   9      157.56      163.49      5.98 o 
   8   3   9       43.81       43.37      4.73 o 
 -10   4   9       73.38       68.83     10.11 o 
  -9   4   9        0.90        1.22      5.04 o 
  -8   4   9       13.94       10.55      6.32 o 
  -7   4   9        0.52       -3.36      6.96 o 
  -6   4   9      290.15      292.38      9.96 o 
  -5   4   9      278.47      274.70      9.13 o 
  -4   4   9      129.47      125.41      7.48 o 
  -3   4   9        8.44        1.04      5.19 o 
  -2   4   9     2427.89     2467.71     29.21 o 
  -1   4   9       48.32       64.01      2.35 o 
   0   4   9      272.37      255.32      4.67 o 
   1   4   9      302.06      286.84      3.37 o 
   2   4   9       87.50       82.68      2.44 o 
   3   4   9      256.21      246.02      4.32 o 
   4   4   9        1.11        1.39      2.28 o 
   5   4   9       60.68       54.38      3.09 o 
   6   4   9       48.01       50.86      4.01 o 
   7   4   9      106.66      114.10      7.59 o 
   8   4   9       19.27       19.86      7.47 o 
  -9   5   9       20.30       27.62      8.14 o 
  -8   5   9        3.40        5.69      7.10 o 
  -7   5   9      115.80      129.09      8.10 o 
  -6   5   9        7.84       10.65      5.89 o 
  -5   5   9       85.49       99.61      7.46 o 
  -4   5   9     1217.21     1150.38     15.57 o 
  -3   5   9      313.58      324.94      9.20 o 
  -2   5   9      945.28      899.13      7.90 o 
  -1   5   9     1904.39     1826.48     14.78 o 
   0   5   9       10.94        7.18      2.93 o 
   1   5   9      392.86      397.35      4.14 o 
   2   5   9        0.95        3.54      2.13 o 
   3   5   9      283.25      271.10      4.46 o 
   4   5   9       31.04       34.97      2.90 o 
   5   5   9        0.56        8.77      5.12 o 
   6   5   9        0.03        0.00      3.75 o 
   7   5   9       15.33       16.02      6.04 o 
   8   5   9       13.72       23.28      7.72 o 
  -9   6   9        7.52       12.69      6.85 o 
  -8   6   9        4.62        8.79      7.15 o 
  -7   6   9       90.70       96.70      7.64 o 
  -6   6   9       39.08       42.60      7.09 o 
  -5   6   9       23.29       17.30      6.74 o 
  -4   6   9      376.68      328.51      9.86 o 
  -3   6   9       44.30       48.22      6.87 o 
  -2   6   9      133.75      138.38      7.58 o 
  -1   6   9      410.29      442.20      6.53 o 
   0   6   9      112.85       97.41      4.16 o 
   1   6   9       22.83       30.15      3.75 o 
   2   6   9      772.26      731.69      6.63 o 
   3   6   9       16.62       14.93      2.29 o 
   4   6   9       26.54       30.19      4.03 o 
   5   6   9       43.06       44.97      4.16 o 
   6   6   9        1.73        1.76      4.63 o 
   7   6   9       85.99       92.77      5.41 o 
  -8   7   9       36.57       29.18      6.84 o 
  -7   7   9       14.74        6.67      7.07 o 
  -6   7   9        0.91       -6.12      6.16 o 
  -5   7   9      102.99      114.17      7.83 o 
  -4   7   9        0.72       -3.11      6.65 o 
  -3   7   9       33.79       35.95      6.50 o 
  -2   7   9       54.75       36.82      6.59 o 
  -1   7   9      343.06      352.35      6.96 o 
   0   7   9       70.92       74.59      4.46 o 
   1   7   9      232.07      215.87      5.74 o 
   2   7   9      330.02      337.53      5.19 o 
   3   7   9        1.77        2.80      3.65 o 
   4   7   9       31.27       24.71      6.48 o 
   5   7   9      145.47      143.13      9.08 o 
   6   7   9       42.27       43.33      4.66 o 
   7   7   9       63.15       71.28      8.18 o 
  -7   8   9      101.75      102.22      8.74 o 
  -6   8   9      272.03      280.73     11.46 o 
  -5   8   9      183.02      216.85     10.60 o 
  -4   8   9       83.84       72.06      7.33 o 
  -3   8   9       53.57       44.27      7.40 o 
  -2   8   9      800.38      732.95     14.02 o 
  -1   8   9        5.24        5.72      3.99 o 
   0   8   9       98.01       87.45      4.73 o 
   1   8   9        3.21        8.39      4.15 o 
   2   8   9        6.48       10.21      4.12 o 
   3   8   9       37.46       43.16      4.37 o 
   4   8   9      176.06      156.53      9.04 o 
   5   8   9        0.28       -0.73      7.65 o 
   6   8   9       36.27       46.79      8.09 o 
  -6   9   9       40.18       47.70      8.52 o 
  -5   9   9       34.03       46.40      8.63 o 
  -4   9   9        9.19       17.42      6.78 o 
  -3   9   9       33.20       29.38      6.68 o 
  -2   9   9       99.25       95.19      8.98 o 
  -1   9   9        4.16        8.66      4.40 o 
   0   9   9       67.45       81.99      6.29 o 
   1   9   9        3.19        5.55      4.34 o 
   2   9   9        9.48       19.49      4.39 o 
   3   9   9       39.36       41.48      5.26 o 
   4   9   9       26.70       10.71      7.47 o 
  -4  10   9      138.90      169.29     10.65 o 
  -3  10   9       74.44       65.86      9.24 o 
  -2  10   9        3.70       -1.93      7.19 o 
  -1  10   9      169.50      159.48     10.23 o 
   0  10   9       53.65       60.14     12.87 o 
   1  10   9      178.76      180.99      6.98 o 
   2  10   9        0.76        0.13      4.59 o 
   3  10   9        0.84        1.60      4.88 o 
 -10   0  10      384.03      402.14     13.10 o 
  -9   0  10       12.94       22.33      8.08 o 
  -8   0  10      678.08      704.81     14.36 o 
  -7   0  10       44.47       34.44      7.85 o 
  -6   0  10     1886.00     1911.82     19.70 o 
  -5   0  10     1269.67     1252.77     15.13 o 
  -4   0  10      311.02      331.80      8.51 o 
  -3   0  10     2376.33     2428.75     17.77 o 
  -2   0  10     2099.79     2088.25     15.46 o 
  -1   0  10       15.85       17.76      2.49 o 
   0   0  10       49.51       54.87      2.55 o 
   1   0  10      498.30      555.19      8.97 o 
   2   0  10     6168.67     6140.94     25.66 o 
   3   0  10      823.92      795.91      8.16 o 
   4   0  10      402.19      416.65      6.78 o 
   5   0  10      847.37      879.01     13.70 o 
   6   0  10      389.45      378.71     10.28 o 
   7   0  10        2.08        6.42      6.40 o 
   8   0  10      240.97      244.10     10.50 o 
   9   0  10        6.35        1.96      6.05 o 
 -10   1  10       30.65       39.80      8.03 o 
  -9   1  10        0.05        4.17      4.82 o 
  -8   1  10       43.29       47.99      5.27 o 
  -7   1  10      633.12      642.92      9.30 o 
  -6   1  10       92.01       87.94      7.92 o 
  -5   1  10       48.74       51.78      4.12 o 
  -4   1  10      643.67      626.31      8.79 o 
  -3   1  10      482.38      455.87      6.06 o 
  -2   1  10     4169.35     4128.97     12.16 o 
  -1   1  10       65.40       79.21      2.41 o 
   0   1  10     4284.53     4291.98     10.00 o 
   1   1  10     2216.95     2118.74     20.77 o 
   2   1  10      166.96      183.04      3.18 o 
   3   1  10       68.64       74.10      2.75 o 
   4   1  10       66.53       63.08      3.35 o 
   5   1  10      137.24      139.60      5.08 o 
   6   1  10      167.34      151.78      5.74 o 
   7   1  10      129.63      126.28      5.84 o 
   8   1  10       55.31       67.31      6.23 o 
 -10   2  10        0.89        1.63      5.05 o 
  -9   2  10       72.35       61.75      5.44 o 
  -8   2  10      206.37      214.65     13.97 o 
  -7   2  10      460.92      479.19      8.75 o 
  -6   2  10       71.40       66.58      6.53 o 
  -5   2  10      679.86      653.77      9.91 o 
  -4   2  10      523.90      538.41      7.12 o 
  -3   2  10      103.72       99.28      2.78 o 
  -2   2  10       30.02       29.91      2.20 o 
  -1   2  10       50.55       47.09      2.27 o 
   0   2  10      381.91      390.81      3.49 o 
   1   2  10        5.23        4.51      1.77 o 
   2   2  10      165.40      162.31      3.53 o 
   3   2  10       36.00       40.44      2.86 o 
   4   2  10       20.99       17.60      3.01 o 
   5   2  10      498.51      501.74      6.23 o 
   6   2  10      212.28      214.77     10.49 o 
   7   2  10        6.86        2.08      4.17 o 
   8   2  10       85.01       86.39      5.66 o 
 -10   3  10        0.94       -5.93      5.93 o 
  -9   3  10       19.74       24.75      5.90 o 
  -8   3  10      268.04      257.62      8.62 o 
  -7   3  10      393.23      394.16      8.09 o 
  -6   3  10      138.14      142.33      5.69 o 
  -5   3  10      112.15       98.42      6.70 o 
  -4   3  10        3.00        3.20      4.98 o 
  -3   3  10        0.80        4.14      4.74 o 
  -2   3  10      220.49      236.06      9.51 o 
  -1   3  10     2351.01     2305.24     45.95 o 
   0   3  10      553.98      554.65      7.13 o 
   1   3  10        5.23        4.07      1.70 o 
   2   3  10     1506.38     1524.75     22.40 o 
   3   3  10      704.78      699.87      8.79 o 
   4   3  10        6.91        4.79      2.85 o 
   5   3  10      298.02      283.39      4.97 o 
   6   3  10       53.44       51.47      4.45 o 
   7   3  10       76.03       76.81      5.03 o 
   8   3  10       58.45       54.22     10.04 o 
  -9   4  10       19.16       29.86      5.81 o 
  -8   4  10       45.99       49.08      5.42 o 
  -7   4  10       99.30       95.69      8.68 o 
  -6   4  10      255.20      218.06      9.56 o 
  -5   4  10        0.05        1.76      5.64 o 
  -4   4  10      404.16      400.75     10.22 o 
  -3   4  10      106.36      105.83      6.61 o 
  -2   4  10      259.92      254.68      7.86 o 
  -1   4  10      278.54      264.43      5.11 o 
   0   4  10      143.05      126.36      3.91 o 
   1   4  10       17.13       18.45      2.12 o 
   2   4  10     2623.52     2518.27     10.04 o 
   3   4  10       32.54       37.33      3.05 o 
   4   4  10      126.82      122.77     15.57 o 
   5   4  10      975.67      956.97      9.21 o 
   6   4  10      202.69      223.41      6.26 o 
   7   4  10      493.60      542.46     13.21 o 
   8   4  10        9.28       18.47      7.14 o 
  -9   5  10      136.87      162.49      7.08 o 
  -8   5  10       79.25       83.04      7.97 o 
  -7   5  10      792.84      731.85     14.84 o 
  -6   5  10       63.58       63.01      7.45 o 
  -5   5  10      106.36      102.83      8.17 o 
  -4   5  10       48.52       47.96      6.72 o 
  -3   5  10      117.52      124.02      7.52 o 
  -2   5  10      395.79      332.04      8.95 o 
  -1   5  10      922.68      860.40      8.30 o 
   0   5  10        0.26       -0.04      3.06 o 
   1   5  10     1032.45     1093.44      6.52 o 
   2   5  10       14.55       13.17      2.24 o 
   3   5  10       19.63       18.88      2.68 o 
   4   5  10      392.43      399.38      5.52 o 
   5   5  10      372.38      358.81     10.04 o 
   6   5  10       37.46       41.55      6.69 o 
   7   5  10       21.03       27.50      6.69 o 
  -8   6  10        3.36       -1.02      6.50 o 
  -7   6  10      140.57      136.47      9.57 o 
  -6   6  10       34.65       47.13      6.93 o 
  -5   6  10       63.88       58.96      7.35 o 
  -4   6  10       60.43       69.50      7.88 o 
  -3   6  10       34.73       28.29      6.18 o 
  -2   6  10       65.10       67.73      6.32 o 
  -1   6  10       27.62       25.06      3.52 o 
   0   6  10     2057.62     2001.26     13.00 o 
   1   6  10        2.57        5.70      3.73 o 
   2   6  10       19.59       20.57      2.79 o 
   3   6  10      715.38      708.94      6.91 o 
   4   6  10      496.36      528.05      8.11 o 
   5   6  10      135.65      145.16      5.59 o 
   6   6  10      107.51      128.63      5.83 o 
   7   6  10      232.00      261.51     11.07 o 
  -8   7  10        3.95       -1.31      8.35 o 
  -7   7  10       12.57       12.32      7.45 o 
  -6   7  10      310.44      261.90     10.99 o 
  -5   7  10      456.38      415.53     12.21 o 
  -4   7  10       29.68       19.14      6.62 o 
  -3   7  10       69.83       62.32      7.61 o 
  -2   7  10       39.70       32.66      7.20 o 
  -1   7  10        7.22       11.00      3.78 o 
   0   7  10       20.61       25.45      3.99 o 
   1   7  10      261.25      250.36      4.82 o 
   2   7  10       52.89       52.55      3.42 o 
   3   7  10      106.35       88.33      7.54 o 
   4   7  10        5.81        3.82      6.25 o 
   5   7  10       20.15       23.02      7.58 o 
   6   7  10        1.37        4.11      4.86 o 
  -7   8  10       25.09       23.10      8.61 o 
  -6   8  10      252.09      260.57     10.42 o 
  -5   8  10       97.03      107.53      8.38 o 
  -4   8  10       14.87       12.26      7.56 o 
  -3   8  10      310.78      347.08     11.67 o 
  -2   8  10      105.76       95.90      8.29 o 
  -1   8  10       30.01       27.08      6.86 o 
   0   8  10       11.71        5.48      3.75 o 
   1   8  10      249.32      258.06      6.66 o 
   2   8  10        0.00        1.46      4.18 o 
   3   8  10        9.01       10.53      6.38 o 
   4   8  10      205.49      192.97      9.87 o 
   5   8  10       56.74       75.08      7.81 o 
  -6   9  10       14.08        2.39      6.73 o 
  -5   9  10        7.70       21.70      6.87 o 
  -4   9  10        0.94        7.27      7.91 o 
  -3   9  10        4.92       18.77      7.61 o 
  -2   9  10       61.11       63.43      7.84 o 
  -1   9  10       96.01       98.01      8.19 o 
   0   9  10      141.30      139.09      9.58 o 
   1   9  10        4.78       -0.37      4.51 o 
   2   9  10        4.56        8.09      4.41 o 
   3   9  10      115.93      126.95      8.48 o 
   4   9  10       76.96       81.06      8.91 o 
  -4  10  10      171.60      207.18      9.91 o 
  -3  10  10       33.22       38.40      8.48 o 
  -2  10  10        3.33        4.49      6.67 o 
  -1  10  10       33.90       36.02      8.05 o 
   0  10  10      150.05      159.71      6.54 o 
   1  10  10        2.05        0.55      4.70 o 
   2  10  10      117.63       96.09      6.08 o 
 -10   1  11       21.40       36.83      8.18 o 
  -9   1  11       11.67       16.82      5.26 o 
  -8   1  11      181.41      181.88      7.01 o 
  -7   1  11        1.61        2.26      4.84 o 
  -6   1  11      353.93      350.81      7.61 o 
  -5   1  11       12.34       10.33      3.77 o 
  -4   1  11      243.39      228.00      5.47 o 
  -3   1  11       61.06       58.19      3.75 o 
  -2   1  11      189.51      175.25      3.37 o 
  -1   1  11      432.22      433.46      3.98 o 
   0   1  11      698.81      756.43      8.98 o 
   1   1  11     1363.48     1353.53     21.98 o 
   2   1  11     1044.72     1049.45      7.51 o 
   3   1  11      373.90      379.06      6.10 o 
   4   1  11        2.09        1.18      2.99 o 
   5   1  11      150.38      150.81      9.44 o 
   6   1  11      491.66      472.21     12.00 o 
   7   1  11       82.51       93.81      5.56 o 
   8   1  11      112.13      123.66      6.24 o 
 -10   2  11       20.56       20.88      6.30 o 
  -9   2  11        3.05       -0.43      5.31 o 
  -8   2  11       60.86       43.39      5.51 o 
  -7   2  11     1723.74     1699.36     14.47 o 
  -6   2  11       20.32       12.98      4.65 o 
  -5   2  11       55.29       62.77      4.76 o 
  -4   2  11      223.55      209.92      5.48 o 
  -3   2  11      191.76      178.89      3.49 o 
  -2   2  11      188.95      183.83      3.73 o 
  -1   2  11      296.19      310.77      5.53 o 
   0   2  11      180.21      187.35      7.29 o 
   1   2  11        1.57        0.94      2.90 o 
   2   2  11      121.14      112.53      3.55 o 
   3   2  11       60.88       52.20      5.55 o 
   4   2  11      846.40      817.13      8.67 o 
   5   2  11      340.76      345.55      5.65 o 
   6   2  11       21.39       19.21      4.59 o 
   7   2  11        5.89        3.98      4.23 o 
   8   2  11        0.50        0.14      4.83 o 
  -9   3  11       20.67       14.09      5.04 o 
  -8   3  11        1.64       -1.47      5.37 o 
  -7   3  11      186.41      184.13     10.11 o 
  -6   3  11       43.35       48.54      4.86 o 
  -5   3  11      354.43      351.63      7.09 o 
  -4   3  11      169.55      156.73      7.85 o 
  -3   3  11      160.23      156.66      6.99 o 
  -2   3  11      131.52      146.97      3.91 o 
  -1   3  11      242.39      252.79      6.94 o 
   0   3  11      139.18      127.22      4.48 o 
   1   3  11       75.60       90.46      2.65 o 
   2   3  11     1027.06     1040.97     22.18 o 
   3   3  11        0.31       -2.25      3.30 o 
   4   3  11      222.13      212.88      4.54 o 
   5   3  11      244.77      244.25      5.01 o 
   6   3  11       11.58       11.69      4.32 o 
   7   3  11      173.23      193.07      6.19 o 
   8   3  11       43.50       57.86      8.06 o 
  -9   4  11      222.98      239.88      7.94 o 
  -8   4  11        6.59        7.02      5.15 o 
  -7   4  11       19.00       28.92      9.19 o 
  -6   4  11       13.72       18.49      7.50 o 
  -5   4  11      643.19      576.21     12.29 o 
  -4   4  11      152.39      136.78      7.85 o 
  -3   4  11      225.98      231.22      8.32 o 
  -2   4  11      678.67      635.16     11.32 o 
  -1   4  11       13.55       12.52      2.32 o 
   0   4  11       89.41       93.76      3.01 o 
   1   4  11      122.47      108.18      2.92 o 
   2   4  11      263.16      260.30      5.41 o 
   3   4  11        6.44        2.14      3.22 o 
   4   4  11       56.30       60.14      3.92 o 
   5   4  11       56.38       69.31      3.78 o 
   6   4  11        6.44       12.92      5.37 o 
   7   4  11      121.46      155.71      9.75 o 
  -9   5  11        6.71       13.52      5.41 o 
  -8   5  11       43.67       38.49      7.30 o 
  -7   5  11        9.69       14.19      7.95 o 
  -6   5  11      186.48      201.78      9.69 o 
  -5   5  11       36.98       41.74      7.67 o 
  -4   5  11      326.26      314.38      9.76 o 
  -3   5  11       80.31       85.51      7.27 o 
  -2   5  11       14.79        9.22      5.40 o 
  -1   5  11      799.56      764.41      8.11 o 
   0   5  11      188.66      226.08      5.24 o 
   1   5  11      108.24      109.61      2.99 o 
   2   5  11       52.28       57.86      3.10 o 
   3   5  11       12.02       11.69      2.88 o 
   4   5  11      343.84      316.00      5.37 o 
   5   5  11       27.53       24.30      3.97 o 
   6   5  11        5.12       13.37      7.06 o 
   7   5  11       21.51       53.86      8.23 o 
  -8   6  11        3.17       14.91      8.44 o 
  -7   6  11      111.49      127.52      9.77 o 
  -6   6  11        4.25        6.22      7.40 o 
  -5   6  11       41.03       46.33      7.86 o 
  -4   6  11      254.16      235.28      9.46 o 
  -3   6  11        5.39        7.60      6.47 o 
  -2   6  11       82.01       77.91      7.16 o 
  -1   6  11      947.19      980.00     14.37 o 
   0   6  11      370.27      362.22      6.49 o 
   1   6  11       21.04       23.36      3.02 o 
   2   6  11      136.10      106.85      4.63 o 
   3   6  11       79.33       77.98      3.54 o 
   4   6  11       45.76       48.71      4.25 o 
   5   6  11       70.21       71.39      5.01 o 
   6   6  11        0.44        5.20      5.76 o 
  -7   7  11        2.43       -4.93      6.79 o 
  -6   7  11        5.70       -1.95      7.70 o 
  -5   7  11      354.61      356.93     11.65 o 
  -4   7  11       35.39       20.95      7.26 o 
  -3   7  11       81.71       76.24      7.22 o 
  -2   7  11      132.19      116.32      7.67 o 
  -1   7  11       24.21       25.41      6.81 o 
   0   7  11      374.46      348.07      6.80 o 
   1   7  11        8.44        8.28      3.13 o 
   2   7  11      155.98      164.97      4.29 o 
   3   7  11       22.18       19.33      6.01 o 
   4   7  11      207.59      228.91     10.19 o 
   5   7  11        0.44        4.65      6.11 o 
   6   7  11       51.40       43.61      6.93 o 
  -6   8  11        3.67       -4.58      8.48 o 
  -5   8  11      228.46      251.63     11.46 o 
  -4   8  11       13.34       12.14      6.14 o 
  -3   8  11       69.28       58.06      7.05 o 
  -2   8  11      131.75      129.66      8.75 o 
  -1   8  11       24.34       34.21      6.51 o 
   0   8  11        1.47       -0.82      3.60 o 
   1   8  11       16.70       18.28      3.05 o 
   2   8  11       10.97        9.46      3.98 o 
   3   8  11       80.44       90.53      8.47 o 
   4   8  11      139.83      135.73      8.84 o 
   5   8  11       66.61       65.24      7.72 o 
  -5   9  11       36.55       32.61      9.07 o 
  -4   9  11      279.33      303.54     11.67 o 
  -3   9  11      172.41      171.91     10.05 o 
  -2   9  11        0.46        3.45      7.14 o 
  -1   9  11        1.99        4.54      7.47 o 
   0   9  11       36.91       40.62      5.04 o 
   1   9  11       75.81       76.82      5.34 o 
   2   9  11       67.20       70.15      5.91 o 
   3   9  11       20.91       22.08      6.97 o 
  -3  10  11        1.18        7.23      8.08 o 
  -2  10  11        0.42        7.35      8.47 o 
  -1  10  11       66.72       77.75      8.68 o 
   0  10  11        2.23        1.65      8.30 o 
   1  10  11        1.27        8.49      4.77 o 
 -10   0  12       69.44       82.03      8.25 o 
  -9   0  12        4.24       -1.89      7.97 o 
  -8   0  12       72.43       76.44      7.64 o 
  -7   0  12      149.57      132.74      8.68 o 
  -6   0  12        2.14       -5.72      6.63 o 
  -5   0  12        6.90        5.69      6.08 o 
  -4   0  12      490.36      475.40     10.34 o 
  -3   0  12       43.92       32.43      4.81 o 
  -2   0  12      797.70      798.21      7.76 o 
  -1   0  12     1930.09     1851.12     13.47 o 
   0   0  12      853.36      863.61     11.94 o 
   1   0  12     2744.81     2621.10     20.18 o 
   2   0  12     3491.69     3464.43     23.73 o 
   3   0  12        0.05       -2.70      3.46 o 
   4   0  12     1160.69     1177.12     43.67 o 
   5   0  12      458.47      447.47     11.41 o 
   6   0  12      285.24      248.25      9.48 o 
   7   0  12      347.14      399.07     12.18 o 
   8   0  12        0.13       -4.13      7.34 o 
 -10   1  12      183.61      209.10      8.04 o 
  -9   1  12       53.94       56.54      6.40 o 
  -8   1  12       14.07       21.16      5.71 o 
  -7   1  12      496.31      482.55      8.93 o 
  -6   1  12      236.52      210.51      6.43 o 
  -5   1  12       69.44       54.91      4.66 o 
  -4   1  12      370.06      368.48      6.73 o 
  -3   1  12       24.36       25.87      2.60 o 
  -2   1  12      308.53      333.98      4.57 o 
  -1   1  12     3235.94     3091.96     12.56 o 
   0   1  12      597.35      635.27      6.02 o 
   1   1  12      221.94      216.42     11.71 o 
   2   1  12       43.43       50.73      5.23 o 
   3   1  12      119.97      114.63      3.35 o 
   4   1  12       54.14       49.43      3.72 o 
   5   1  12      253.36      254.00      6.60 o 
   6   1  12        2.89        5.44      4.50 o 
   7   1  12      137.48      138.05      6.24 o 
   8   1  12        2.11        1.52      5.06 o 
  -9   2  12        0.05       -2.21      5.35 o 
  -8   2  12       91.72       96.27      6.24 o 
  -7   2  12       47.97       52.34      5.28 o 
  -6   2  12      530.02      524.51      8.75 o 
  -5   2  12      275.20      270.49      8.47 o 
  -4   2  12       97.52       87.19      4.63 o 
  -3   2  12       29.06       28.59      2.74 o 
  -2   2  12       85.75       84.59      3.07 o 
  -1   2  12     1289.19     1348.90      7.66 o 
   0   2  12      885.00      868.28      6.56 o 
   1   2  12      173.50      160.36      5.00 o 
   2   2  12      575.39      576.20      6.62 o 
   3   2  12      620.22      648.79      8.26 o 
   4   2  12      146.77      134.71      4.24 o 
   5   2  12      203.17      208.27      4.85 o 
   6   2  12       13.29       21.28      4.80 o 
   7   2  12       27.05       33.61      9.80 o 
  -9   3  12      180.35      216.40      8.14 o 
  -8   3  12      215.51      194.42      6.95 o 
  -7   3  12       36.78       47.13      5.36 o 
  -6   3  12        8.65        4.56      5.10 o 
  -5   3  12       45.19       47.45      4.58 o 
  -4   3  12      139.93      118.92      5.17 o 
  -3   3  12     1270.99     1322.99     10.81 o 
  -2   3  12     1094.18     1067.22      7.27 o 
  -1   3  12      448.56      440.63      4.92 o 
   0   3  12      537.54      550.77      6.55 o 
   1   3  12      619.66      612.77     19.43 o 
   2   3  12      109.34      119.40      4.57 o 
   3   3  12      114.99      121.08      8.52 o 
   4   3  12      160.82      170.52      5.46 o 
   5   3  12      187.44      182.59      4.74 o 
   6   3  12      217.77      209.91      9.27 o 
   7   3  12       96.69      103.46      6.10 o 
  -9   4  12      144.02      155.15      7.67 o 
  -8   4  12      110.21      111.41      6.41 o 
  -7   4  12      246.55      246.22      7.29 o 
  -6   4  12      794.09      806.79     10.59 o 
  -5   4  12      968.71      972.03     15.73 o 
  -4   4  12       36.18       40.33      6.21 o 
  -3   4  12       82.46       96.76      7.05 o 
  -2   4  12       87.98       98.56      7.20 o 
  -1   4  12     1262.51     1263.01     14.60 o 
   0   4  12       19.52       11.71      2.67 o 
   1   4  12      224.81      247.97      8.19 o 
   2   4  12      208.56      204.45      5.19 o 
   3   4  12       76.49       69.58      3.95 o 
   4   4  12       86.21       94.95      4.59 o 
   5   4  12      550.58      566.31     13.21 o 
   6   4  12      200.61      209.59      5.08 o 
   7   4  12      140.91      155.65      9.88 o 
  -8   5  12        0.16        4.87      5.94 o 
  -7   5  12       17.34       21.66      7.89 o 
  -6   5  12       19.15       19.96      6.59 o 
  -5   5  12      530.84      574.43     13.24 o 
  -4   5  12        0.07        8.27      6.52 o 
  -3   5  12       37.56       29.82      6.67 o 
  -2   5  12      100.36      101.27      7.02 o 
  -1   5  12      212.67      224.05      7.95 o 
   0   5  12      157.12      160.40      4.96 o 
   1   5  12       31.04       34.34      2.92 o 
   2   5  12      806.81      857.86      9.41 o 
   3   5  12        0.84        0.26      3.10 o 
   4   5  12       17.72       22.09      3.89 o 
   5   5  12       10.90        9.35      3.76 o 
   6   5  12      537.61      558.04     13.09 o 
  -8   6  12      308.80      374.76     13.49 o 
  -7   6  12      325.67      351.59     12.79 o 
  -6   6  12       38.25       38.21      8.45 o 
  -5   6  12      217.76      231.21     10.51 o 
  -4   6  12      114.73      126.42      7.98 o 
  -3   6  12      451.45      425.12     11.41 o 
  -2   6  12       47.52       43.24      6.95 o 
  -1   6  12        7.18        5.84      5.96 o 
   0   6  12      382.67      369.38      6.61 o 
   1   6  12       28.29       25.94      3.00 o 
   2   6  12       10.04        9.37      3.47 o 
   3   6  12      194.16      202.92      5.76 o 
   4   6  12        1.28        1.73      2.80 o 
   5   6  12       85.10       90.61      7.71 o 
   6   6  12        0.14        0.31      5.94 o 
  -7   7  12       32.33       16.80      8.10 o 
  -6   7  12       11.19        0.38      6.83 o 
  -5   7  12       70.25       63.08      7.22 o 
  -4   7  12      405.98      407.64     12.43 o 
  -3   7  12        1.05       -1.83      6.74 o 
  -2   7  12       15.31        1.84      6.91 o 
  -1   7  12      669.15      657.95     13.36 o 
   0   7  12      296.56      316.50      6.91 o 
   1   7  12       21.88       23.71      3.16 o 
   2   7  12       47.39       30.87      4.02 o 
   3   7  12       47.57       56.67      6.33 o 
   4   7  12       15.99       22.93      7.46 o 
   5   7  12       35.62       48.53      8.14 o 
  -6   8  12        2.38       -2.60      7.84 o 
  -5   8  12        2.62        3.65      7.30 o 
  -4   8  12       76.05       69.71      8.78 o 
  -3   8  12       19.60       28.52      7.74 o 
  -2   8  12       46.04       55.73      8.19 o 
  -1   8  12       16.28       32.23      7.51 o 
   0   8  12       15.17       17.03      4.15 o 
   1   8  12       94.47       95.38      4.10 o 
   2   8  12      138.77      153.67      9.05 o 
   3   8  12       21.57       36.89      7.97 o 
   4   8  12        3.99        0.95      5.72 o 
  -4   9  12       25.25       32.32      9.08 o 
  -3   9  12      131.99      149.72     10.26 o 
  -2   9  12       62.55       55.15      7.97 o 
  -1   9  12       27.53       31.52      7.40 o 
   0   9  12       12.96        8.98      7.65 o 
   1   9  12      247.50      274.60      7.63 o 
   2   9  12        5.23        7.78      6.80 o 
  -9   1  13       19.79       20.74      6.37 o 
  -8   1  13       22.89       18.33      5.54 o 
  -7   1  13        4.81        5.99      4.70 o 
  -6   1  13       75.69       77.79      5.48 o 
  -5   1  13      354.99      341.95      7.11 o 
  -4   1  13      276.29      259.31      6.40 o 
  -3   1  13        8.51        5.27      3.36 o 
  -2   1  13        0.97        0.87      2.69 o 
  -1   1  13     2050.57     2019.49     12.60 o 
   0   1  13        2.69        0.59      3.76 o 
   1   1  13      423.65      426.61     14.42 o 
   2   1  13        0.38        3.52      3.55 o 
   3   1  13       61.09       58.20      3.68 o 
   4   1  13      279.52      293.70      8.33 o 
   5   1  13      184.73      182.61      6.22 o 
   6   1  13       20.59       13.92      4.73 o 
   7   1  13       35.16       37.31      5.60 o 
  -9   2  13        1.75        3.82      5.64 o 
  -8   2  13        1.91        3.44      5.08 o 
  -7   2  13       21.82       23.37      5.02 o 
  -6   2  13        5.46        4.91      5.12 o 
  -5   2  13       54.72       62.13      5.49 o 
  -4   2  13      987.25      966.62     10.25 o 
  -3   2  13       10.01       16.03      2.91 o 
  -2   2  13      632.73      601.80      6.44 o 
  -1   2  13        7.10        3.56      2.73 o 
   0   2  13       19.95       17.00      3.52 o 
   1   2  13       54.98       54.80      4.03 o 
   2   2  13      926.28      885.54      7.71 o 
   3   2  13      391.77      366.79     12.96 o 
   4   2  13      498.79      502.95      8.90 o 
   5   2  13      161.17      163.17      4.84 o 
   6   2  13      194.31      182.87      6.36 o 
   7   2  13       19.35       16.90      4.91 o 
  -9   3  13       10.07        9.31      5.22 o 
  -8   3  13       28.22       32.56      5.64 o 
  -7   3  13       57.61       53.04      5.74 o 
  -6   3  13      347.69      367.35      8.35 o 
  -5   3  13      257.99      249.89     12.66 o 
  -4   3  13      232.86      222.32     13.30 o 
  -3   3  13     2553.73     2459.63     16.96 o 
  -2   3  13       47.61       48.37      3.20 o 
  -1   3  13     1150.32     1085.96     26.95 o 
   0   3  13       15.55       14.02      2.58 o 
   1   3  13        0.47        0.19      3.56 o 
   2   3  13       17.63       21.72      3.87 o 
   3   3  13       90.93       84.57      4.72 o 
   4   3  13       85.61       87.23      4.59 o 
   5   3  13        0.14       -0.78      3.15 o 
   6   3  13       74.50       62.38      6.68 o 
   7   3  13       68.72       78.35      6.12 o 
  -8   4  13       83.84       71.00      5.67 o 
  -7   4  13        3.04        7.38      5.35 o 
  -6   4  13       12.70       11.95      4.99 o 
  -5   4  13       19.99       20.38      4.88 o 
  -4   4  13        1.23        4.80      7.48 o 
  -3   4  13       72.08       75.64      7.23 o 
  -2   4  13       71.39       69.37      6.17 o 
  -1   4  13      163.11      155.67      7.20 o 
   0   4  13      855.43      821.30     12.89 o 
   1   4  13        0.09        2.33      4.90 o 
   2   4  13        0.47        2.71      3.29 o 
   3   4  13       93.04       88.77      4.43 o 
   4   4  13        7.89       11.93      4.25 o 
   5   4  13      136.43      126.36      5.67 o 
   6   4  13       74.93       93.63      9.72 o 
  -8   5  13        4.80        9.36      6.24 o 
  -7   5  13       69.10       78.66      9.05 o 
  -6   5  13       42.99       41.01      7.83 o 
  -5   5  13       28.94       23.86      6.68 o 
  -4   5  13      184.61      165.54      9.08 o 
  -3   5  13      284.15      280.30      9.83 o 
  -2   5  13      349.47      304.06      9.16 o 
  -1   5  13        8.73        3.34      5.05 o 
   0   5  13        1.15        3.73      3.81 o 
   1   5  13      279.14      276.64      8.99 o 
   2   5  13       35.73       28.15      3.67 o 
   3   5  13      267.87      229.38     13.10 o 
   4   5  13        7.69        2.83      3.69 o 
   5   5  13        2.35        0.92      4.15 o 
   6   5  13        3.88        9.63      5.88 o 
  -7   6  13        2.44       13.82      8.86 o 
  -6   6  13        6.17        0.94      7.33 o 
  -5   6  13        0.45        0.05      7.73 o 
  -4   6  13      245.70      233.32      9.73 o 
  -3   6  13        8.09        8.73      6.63 o 
  -2   6  13        8.72       11.38      6.47 o 
  -1   6  13        9.51       10.09      6.21 o 
   0   6  13      145.89      115.65      5.03 o 
   1   6  13      341.93      366.55      6.86 o 
   2   6  13        0.41        2.80      3.85 o 
   3   6  13       37.76       39.58      4.32 o 
   4   6  13      154.46      148.44      5.75 o 
   5   6  13        0.55        0.82      6.49 o 
  -6   7  13        9.28        7.03      6.62 o 
  -5   7  13       10.56        0.58      6.19 o 
  -4   7  13        3.41       -1.56      7.42 o 
  -3   7  13       91.37      110.46      8.67 o 
  -2   7  13       12.99       11.15      7.18 o 
  -1   7  13       37.71       41.62      6.31 o 
   0   7  13        0.48        0.03      4.02 o 
   1   7  13       56.75       56.04      4.47 o 
   2   7  13        0.22        4.10      3.87 o 
   3   7  13       51.22       49.51      6.58 o 
   4   7  13      371.96      348.57     11.35 o 
  -5   8  13        3.52       -3.90      6.40 o 
  -4   8  13       22.67       25.68      8.49 o 
  -3   8  13       16.21       25.97      7.92 o 
  -2   8  13       75.28       93.28      8.33 o 
  -1   8  13        8.01        8.20      7.37 o 
   0   8  13      263.22      259.00     10.82 o 
   1   8  13       81.52       72.30      5.66 o 
   2   8  13      163.04      162.99      9.07 o 
   3   8  13       64.47       83.26      8.19 o 
  -3   9  13       65.40       60.96      8.10 o 
  -2   9  13       13.98       31.89      8.44 o 
  -1   9  13       28.43       32.69      8.70 o 
   0   9  13        0.28       -0.10      6.67 o 
   1   9  13       27.71       26.19      4.92 o 
  -9   0  14      246.63      288.27     12.53 o 
  -8   0  14      441.25      447.37     13.91 o 
  -7   0  14      103.57      107.32      8.30 o 
  -6   0  14     1213.42     1271.69     18.22 o 
  -5   0  14     1678.22     1567.95     18.88 o 
  -4   0  14      479.77      489.86     11.04 o 
  -3   0  14      428.18      429.68      6.82 o 
  -2   0  14      186.23      183.76      5.13 o 
  -1   0  14        9.52       14.50      5.68 o 
   0   0  14      761.16      711.39     12.11 o 
   1   0  14        6.34        2.33      5.20 o 
   2   0  14       41.91       43.80      5.85 o 
   3   0  14        2.93        6.99      5.48 o 
   4   0  14      475.73      483.98      8.23 o 
   5   0  14      128.53      136.02      8.64 o 
   6   0  14       39.88       45.54      6.84 o 
   7   0  14       21.42       18.13      6.97 o 
  -9   1  14       10.19       21.36      5.74 o 
  -8   1  14        2.24        0.65      5.91 o 
  -7   1  14        5.26        2.53      5.49 o 
  -6   1  14       44.92       47.45      5.51 o 
  -5   1  14      423.53      404.19      7.97 o 
  -4   1  14        4.77       -0.78      4.46 o 
  -3   1  14      504.23      480.52      5.89 o 
  -2   1  14      787.02      780.93      6.00 o 
  -1   1  14      146.27      161.44      8.56 o 
   0   1  14      129.59      122.71      4.86 o 
   1   1  14      713.71      700.28      8.69 o 
   2   1  14       67.74       70.84      4.18 o 
   3   1  14       45.62       34.20      3.43 o 
   4   1  14      216.16      237.23      5.40 o 
   5   1  14       95.83      101.46      6.57 o 
   6   1  14      129.04      129.37      5.86 o 
   7   1  14       21.68       23.67      5.51 o 
  -9   2  14        5.97        2.04      6.22 o 
  -8   2  14      520.60      511.05     14.20 o 
  -7   2  14      124.04      122.81      6.44 o 
  -6   2  14      672.05      643.90     10.02 o 
  -5   2  14      290.14      276.80     10.26 o 
  -4   2  14      199.83      197.62      6.38 o 
  -3   2  14       34.87       27.82      3.21 o 
  -2   2  14      145.46      125.58      3.78 o 
  -1   2  14       18.08       15.29      2.93 o 
   0   2  14       40.06       39.31      3.94 o 
   1   2  14      313.12      301.90      6.37 o 
   2   2  14       21.87       16.89      4.65 o 
   3   2  14       36.30       35.56      4.46 o 
   4   2  14        5.06       12.52      3.95 o 
   5   2  14        0.15       -1.15      3.35 o 
   6   2  14        0.35        1.06      4.73 o 
  -8   3  14       12.23       10.38      6.13 o 
  -7   3  14      176.58      183.90     18.89 o 
  -6   3  14        4.27        0.92      4.91 o 
  -5   3  14       53.83       56.04      5.15 o 
  -4   3  14      830.45      821.47     10.04 o 
  -3   3  14       73.39       74.42      4.65 o 
  -2   3  14       26.81       29.66      3.91 o 
  -1   3  14       42.05       30.42      3.19 o 
   0   3  14      259.90      283.73      6.79 o 
   1   3  14     1388.95     1416.65     11.89 o 
   2   3  14       83.46       95.95      7.15 o 
   3   3  14       77.19       73.50      4.74 o 
   4   3  14        3.03        1.46      3.97 o 
   5   3  14       58.51       51.31      4.78 o 
   6   3  14      176.41      172.55      6.63 o 
  -8   4  14        4.03        5.64      5.96 o 
  -7   4  14      646.77      574.71      9.99 o 
  -6   4  14       16.50       25.21      5.16 o 
  -5   4  14       91.23       83.75      5.60 o 
  -4   4  14       67.81       62.24      4.84 o 
  -3   4  14       13.46       12.18      3.97 o 
  -2   4  14       13.02       13.77      6.15 o 
  -1   4  14      287.26      304.56      8.79 o 
   0   4  14      216.81      209.50      5.53 o 
   1   4  14      136.12      136.39      7.42 o 
   2   4  14       66.18       84.31      4.79 o 
   3   4  14      235.82      230.67      8.71 o 
   4   4  14      863.98      830.95     10.41 o 
   5   4  14       16.56        3.60      4.49 o 
   6   4  14        1.68        3.00      4.31 o 
  -7   5  14       67.91       80.48      6.76 o 
  -6   5  14      188.32      217.71      7.61 o 
  -5   5  14        7.06        9.59      7.64 o 
  -4   5  14       55.90       63.75      6.99 o 
  -3   5  14       24.31       23.35      5.95 o 
  -2   5  14       52.81       48.64      6.36 o 
  -1   5  14      276.21      287.41      9.29 o 
   0   5  14      183.49      201.37      8.59 o 
   1   5  14      337.32      315.05      9.56 o 
   2   5  14       55.52       51.19      5.08 o 
   3   5  14      107.99      124.81      5.83 o 
   4   5  14       46.01       50.28      6.49 o 
   5   5  14      105.75       88.78      5.21 o 
  -7   6  14       43.23       43.24      6.10 o 
  -6   6  14       16.82       11.50      6.40 o 
  -5   6  14       14.45       19.38      6.98 o 
  -4   6  14       44.55       45.98      7.91 o 
  -3   6  14      228.94      208.13      9.73 o 
  -2   6  14        4.21        4.33      6.46 o 
  -1   6  14      360.93      352.99     10.69 o 
   0   6  14        1.02        2.27      3.86 o 
   1   6  14      369.18      402.97     11.05 o 
   2   6  14      684.57      672.18     12.98 o 
   3   6  14       35.35       36.07      6.41 o 
   4   6  14       32.13       35.19      4.43 o 
  -6   7  14        3.25        7.70      7.34 o 
  -5   7  14       16.27       17.11      6.99 o 
  -4   7  14       27.08       23.04      7.95 o 
  -3   7  14       16.49       14.81      7.32 o 
  -2   7  14       50.50       53.98      8.20 o 
  -1   7  14      286.72      271.37      9.82 o 
   0   7  14        2.18        0.28      4.27 o 
   1   7  14       23.73       23.23      5.81 o 
   2   7  14       61.13       71.57      5.16 o 
   3   7  14       19.11       22.07      5.70 o 
  -4   8  14      101.31      113.58      9.87 o 
  -3   8  14       13.81       20.46      8.24 o 
  -2   8  14      104.89      115.47      8.62 o 
  -1   8  14       10.25       12.96      7.66 o 
   0   8  14      283.77      310.45     24.04 o 
   1   8  14       18.79       15.63      4.53 o 
   2   8  14       19.77       17.09      5.79 o 
  -8   1  15      146.01      131.93      6.98 o 
  -7   1  15        3.10        6.77      5.74 o 
  -6   1  15       27.06       23.20      4.66 o 
  -5   1  15       45.02       53.92      5.07 o 
  -4   1  15      129.69      115.20      4.10 o 
  -3   1  15       13.58       37.76      3.98 o 
  -2   1  15      116.15       97.18      3.93 o 
  -1   1  15      914.43      910.07      9.63 o 
   0   1  15        8.83        9.29      3.75 o 
   1   1  15        8.42        9.37      3.76 o 
   2   1  15       14.16       15.20      4.15 o 
   3   1  15       25.87       23.12      4.48 o 
   4   1  15       94.90       97.83      5.86 o 
   5   1  15       98.65       97.49      5.38 o 
   6   1  15       36.55       37.74      5.16 o 
  -8   2  15        7.65        3.34      5.52 o 
  -7   2  15        0.48        0.43      5.11 o 
  -6   2  15        9.23       12.98      6.77 o 
  -5   2  15      123.38      100.92      5.89 o 
  -4   2  15      271.19      289.05      6.89 o 
  -3   2  15      264.60      224.91      5.94 o 
  -2   2  15      134.69      137.33      4.98 o 
  -1   2  15       53.59       55.74      4.40 o 
   0   2  15       27.37       17.55      4.06 o 
   1   2  15      309.83      320.01     16.71 o 
   2   2  15       68.85       70.26     10.61 o 
   3   2  15      265.62      261.27      6.77 o 
   4   2  15        0.04       -0.48      4.08 o 
   5   2  15      204.86      199.03      7.72 o 
   6   2  15        5.72        7.51      9.45 o 
  -8   3  15      369.90      360.46     20.91 o 
  -7   3  15        2.11       -0.29      5.70 o 
  -6   3  15       75.69       74.49      5.69 o 
  -5   3  15        7.21        4.85      4.91 o 
  -4   3  15       59.59       79.86      5.04 o 
  -3   3  15       11.11       12.10      3.68 o 
  -2   3  15      170.26      166.88      7.52 o 
  -1   3  15      109.84       99.40      4.67 o 
   0   3  15       79.14       91.93      4.89 o 
   1   3  15      109.58      117.65      5.29 o 
   2   3  15       18.01       12.29      5.59 o 
   3   3  15        7.36       10.61      4.06 o 
   4   3  15       82.03       86.71      5.51 o 
   5   3  15       23.10       28.17      4.99 o 
  -7   4  15       83.61       79.05      7.05 o 
  -6   4  15       18.34       26.55      5.38 o 
  -5   4  15        0.60        1.84      4.72 o 
  -4   4  15        1.39        2.96      4.34 o 
  -3   4  15        0.54        1.55      3.71 o 
  -2   4  15       48.77       48.91      6.23 o 
  -1   4  15       63.64       47.75      4.46 o 
   0   4  15        0.76       -2.47      3.84 o 
   1   4  15       53.09       57.45      6.92 o 
   2   4  15       26.66       35.09      6.43 o 
   3   4  15       46.76       46.85      4.95 o 
   4   4  15        5.94        3.76      4.33 o 
   5   4  15        3.17       -1.11      4.11 o 
  -7   5  15       61.67       77.29      6.32 o 
  -6   5  15       45.65       49.48      5.33 o 
  -5   5  15        0.03        0.99      4.47 o 
  -4   5  15       19.11       17.91      4.71 o 
  -3   5  15       71.49       74.28      7.68 o 
  -2   5  15        1.36        0.54      5.98 o 
  -1   5  15       32.95       35.16      4.38 o 
   0   5  15       28.05       20.74      5.71 o 
   1   5  15      117.26      125.11      7.86 o 
   2   5  15       21.88       28.86      6.33 o 
   3   5  15      140.64      115.38      5.37 o 
   4   5  15        8.40        8.36      4.17 o 
  -6   6  15        4.98       11.87      6.01 o 
  -5   6  15       32.54       35.23      8.28 o 
  -4   6  15       90.29       71.36      8.13 o 
  -3   6  15       90.73       72.27      7.02 o 
  -2   6  15       86.52       95.46      7.54 o 
  -1   6  15      140.90      146.94      8.60 o 
   0   6  15        2.91       -6.39      6.39 o 
   1   6  15       92.21      117.74      8.53 o 
   2   6  15       82.41       95.62      7.90 o 
   3   6  15        0.03       -3.42      5.33 o 
   4   6  15        0.96        2.21      4.80 o 
  -5   7  15       21.74       19.69      8.43 o 
  -4   7  15       58.96       38.83      7.92 o 
  -3   7  15       93.29       79.14      7.82 o 
  -2   7  15       15.48       25.35      7.73 o 
  -1   7  15       95.79       88.81      8.29 o 
   0   7  15        2.08        5.13      5.32 o 
   1   7  15       21.74       17.04      6.34 o 
   2   7  15       60.86       59.47      6.71 o 
  -3   8  15       62.08       71.76      9.55 o 
  -2   8  15       55.32       62.76      8.39 o 
  -1   8  15      148.09      160.55     10.15 o 
   0   8  15       21.19        4.06      5.53 o 
  -8   0  16       17.17       21.01      9.13 o 
  -7   0  16        0.15       -1.24      6.15 o 
  -6   0  16        0.35        1.99      6.19 o 
  -5   0  16       33.65       36.42      7.13 o 
  -4   0  16      268.86      294.37      9.45 o 
  -3   0  16      104.09       74.81      4.77 o 
  -2   0  16       41.15       45.54      6.35 o 
  -1   0  16      903.78      937.08     14.47 o 
   0   0  16      496.13      510.01     11.76 o 
   1   0  16      660.17      632.25     12.79 o 
   2   0  16       64.71       74.05      6.65 o 
   3   0  16      300.26      285.02     10.10 o 
   4   0  16       56.01       71.38      7.78 o 
   5   0  16       12.69        8.12      7.12 o 
  -8   1  16       20.54       17.68      5.72 o 
  -7   1  16      114.69      131.50      6.33 o 
  -6   1  16       52.28       49.25      5.45 o 
  -5   1  16       27.31       31.74      5.69 o 
  -4   1  16      136.86      140.02      6.73 o 
  -3   1  16       91.43       95.77      3.41 o 
  -2   1  16      965.74      945.49     11.53 o 
  -1   1  16        0.88        7.46      7.31 o 
   0   1  16      257.97      287.65      6.88 o 
   1   1  16      429.15      439.72      7.88 o 
   2   1  16        2.40        0.47      4.20 o 
   3   1  16        1.69       -0.93      3.88 o 
   4   1  16      186.41      184.53      6.60 o 
   5   1  16        0.56        0.72      6.63 o 
  -8   2  16       26.88       28.72      5.67 o 
  -7   2  16        2.23       -2.88      5.59 o 
  -6   2  16       20.86       11.36      4.61 o 
  -5   2  16        2.57       -0.29      5.22 o 
  -4   2  16       34.38       26.85      4.70 o 
  -3   2  16        1.39        1.76      3.70 o 
  -2   2  16      378.36      418.52      6.01 o 
  -1   2  16       73.95       55.67      4.60 o 
   0   2  16      143.28      132.85      5.62 o 
   1   2  16      589.89      616.48      9.02 o 
   2   2  16      128.58      143.05     10.37 o 
   3   2  16       35.87       29.00      6.17 o 
   4   2  16      220.12      231.44      7.03 o 
   5   2  16        4.75        2.15      4.64 o 
  -7   3  16        9.47       11.86      6.01 o 
  -6   3  16       37.99       37.89      5.68 o 
  -5   3  16       93.25      104.90      8.47 o 
  -4   3  16       73.83       70.69      4.75 o 
  -3   3  16        0.08        0.91      5.46 o 
  -2   3  16       54.89       33.73      5.19 o 
  -1   3  16      405.38      430.23      7.68 o 
   0   3  16       35.18       26.58      4.16 o 
   1   3  16      102.89       97.88      5.81 o 
   2   3  16       29.06       46.28      5.73 o 
   3   3  16        2.58       -0.25      6.09 o 
   4   3  16       24.94       21.22      5.15 o 
   5   3  16      224.26      230.26      7.16 o 
  -7   4  16       78.94       77.66     10.34 o 
  -6   4  16        8.80       13.47      5.48 o 
  -5   4  16       13.21       12.56      5.37 o 
  -4   4  16      346.07      342.23      7.81 o 
  -3   4  16       39.13       36.20      6.43 o 
  -2   4  16      163.58      140.97      7.49 o 
  -1   4  16       36.70       29.81      6.15 o 
   0   4  16       12.26       10.65      6.16 o 
   1   4  16        4.34        9.36      5.25 o 
   2   4  16      334.84      339.36     10.29 o 
   3   4  16      100.50      112.40      8.35 o 
   4   4  16       47.52       34.26      5.01 o 
  -6   5  16        0.14        3.38      5.63 o 
  -5   5  16       18.16       15.32      5.59 o 
  -4   5  16        2.58        0.22      4.49 o 
  -3   5  16      124.88      124.58      8.75 o 
  -2   5  16       62.90       60.23      7.43 o 
  -1   5  16        0.40       -1.17      6.32 o 
   0   5  16        0.05       -5.39      5.39 o 
   1   5  16       34.40       32.29      7.18 o 
   2   5  16        4.00        7.25      6.12 o 
   3   5  16       94.91       86.81      7.03 o 
   4   5  16        0.48       -0.78      3.88 o 
  -5   6  16       19.39       22.72      4.98 o 
  -4   6  16        4.90       -1.95      7.38 o 
  -3   6  16       28.86       21.99      7.76 o 
  -2   6  16       47.37       43.23      7.77 o 
  -1   6  16        2.79       -2.56      6.83 o 
   0   6  16      325.39      334.23     11.19 o 
   1   6  16        1.40       -0.57      6.08 o 
   2   6  16        0.87       -0.43      4.81 o 
   3   6  16        7.58       16.92      5.18 o 
  -4   7  16        0.60       -1.56      7.72 o 
  -3   7  16       69.74       72.27      9.01 o 
  -2   7  16       61.56       60.44      7.37 o 
  -1   7  16        0.56        2.90      4.36 o 
   0   7  16       50.58       40.41      5.99 o 
   1   7  16       32.90       30.59      6.91 o 
  -7   1  17       11.00       10.76      8.08 o 
  -6   1  17        6.67        7.92      4.51 o 
  -5   1  17       50.79       48.36     10.42 o 
  -4   1  17      127.28      127.50      5.76 o 
  -3   1  17       82.33       80.18      6.01 o 
  -2   1  17       35.54       36.29      8.10 o 
  -1   1  17        2.63        4.33      4.88 o 
   0   1  17       11.02       19.74      4.42 o 
   1   1  17      192.62      221.06      6.82 o 
   2   1  17       92.91      107.47      8.57 o 
   3   1  17       18.22       14.05      4.71 o 
   4   1  17       13.30       16.12      6.07 o 
  -7   2  17      130.76      147.30      8.81 o 
  -6   2  17        0.39        0.66      4.77 o 
  -5   2  17        1.89        2.89      5.08 o 
  -4   2  17       60.40       52.06      5.02 o 
  -3   2  17        7.35        4.59      4.50 o 
  -2   2  17      493.99      499.97      8.11 o 
  -1   2  17        1.22        4.21      4.01 o 
   0   2  17        1.29        0.23      4.18 o 
   1   2  17        1.58        8.94      5.67 o 
   2   2  17       55.82       56.53      5.25 o 
   3   2  17        1.14        2.07      5.35 o 
   4   2  17      176.93      190.27      9.56 o 
  -6   3  17       25.55       28.91      5.91 o 
  -5   3  17        1.03        1.11      4.57 o 
  -4   3  17      160.64      170.77      6.35 o 
  -3   3  17       21.22       20.16      6.80 o 
  -2   3  17       29.45       18.66      6.82 o 
  -1   3  17      227.06      227.03      9.85 o 
   0   3  17       21.10       12.87      4.41 o 
   1   3  17      153.80      148.27     12.69 o 
   2   3  17       12.20       11.82      6.35 o 
   3   3  17       32.24       24.22      7.22 o 
   4   3  17        2.40        8.77      4.31 o 
  -6   4  17        0.03       -3.62      6.04 o 
  -5   4  17       10.67       13.84      5.19 o 
  -4   4  17       57.16       77.28      8.64 o 
  -3   4  17        0.23        0.86      6.11 o 
  -2   4  17       65.96       53.46      7.52 o 
  -1   4  17        1.21       -2.35      6.09 o 
   0   4  17       30.39       40.42      7.02 o 
   1   4  17        0.17        5.20      6.24 o 
   2   4  17      146.60      144.95      8.77 o 
   3   4  17       47.79       47.37      7.30 o 
  -5   5  17       90.07       92.44      8.39 o 
  -4   5  17        4.39       11.30      6.74 o 
  -3   5  17       64.22       50.93      7.06 o 
  -2   5  17       78.73       77.21      7.42 o 
  -1   5  17       55.89       53.44      7.31 o 
   0   5  17       21.45       16.19      6.19 o 
   1   5  17       50.37       51.98      6.98 o 
   2   5  17        1.81       10.78      6.48 o 
  -4   6  17        0.20       -4.74      6.94 o 
  -3   6  17       14.37        1.36      6.37 o 
  -2   6  17       69.04       60.40      7.30 o 
  -1   6  17        4.30       -4.72      6.71 o 
   0   6  17        3.65       13.15      6.74 o 
   1   6  17        8.58        8.06      4.95 o 
  -6   0  18      206.92      172.62     10.63 o 
  -5   0  18        3.09        4.70      7.26 o 
  -4   0  18      201.18      212.04      8.81 o 
  -3   0  18       26.20        7.95      5.87 o 
  -2   0  18       57.96       59.06      7.09 o 
  -1   0  18      356.86      353.88     10.85 o 
   0   0  18      153.46      165.71      8.31 o 
   1   0  18        1.80        2.65      5.90 o 
   2   0  18      285.02      268.97     10.39 o 
   3   0  18        9.09        8.72      6.91 o 
  -6   1  18        0.05       -1.24      5.60 o 
  -5   1  18        6.42        9.02      6.45 o 
  -4   1  18       31.40       31.56      5.04 o 
  -3   1  18       13.44        7.46      7.31 o 
  -2   1  18        6.55        7.23      4.14 o 
  -1   1  18        7.99       11.22      4.46 o 
   0   1  18       26.68       27.38      4.52 o 
   1   1  18        9.23        8.89      5.71 o 
   2   1  18       79.10       87.60      5.65 o 
   3   1  18      206.73      218.05      7.13 o 
  -6   2  18       54.02       57.10      6.56 o 
  -5   2  18       41.92       46.08      5.31 o 
  -4   2  18        0.01        0.99      6.54 o 
  -3   2  18        0.17        0.00      6.36 o 
  -2   2  18       44.72       48.26      4.62 o 
  -1   2  18        9.42       16.44      4.78 o 
   0   2  18      229.57      228.54      6.90 o 
   1   2  18       88.66       96.50      5.56 o 
   2   2  18       79.68      100.20      6.14 o 
   3   2  18       10.22        9.68      5.92 o 
  -6   3  18      196.16      199.10     15.95 o 
  -5   3  18       57.73       53.68      5.46 o 
  -4   3  18        8.01       13.44      7.92 o 
  -3   3  18       54.51       71.09      7.89 o 
  -2   3  18       62.62       64.32      7.44 o 
  -1   3  18        0.22       -6.12      6.93 o 
   0   3  18       35.33       38.39      4.90 o 
   1   3  18       20.17       33.15      5.25 o 
   2   3  18        5.01        8.63      7.12 o 
   3   3  18        0.42       -4.50      6.68 o 
  -5   4  18       73.32       84.94      6.43 o 
  -4   4  18       66.31       82.45      8.61 o 
  -3   4  18      104.95       96.42      7.64 o 
  -2   4  18        6.04       11.14      6.28 o 
  -1   4  18       16.34        8.33      7.45 o 
   0   4  18       11.92       19.30      7.42 o 
   1   4  18      300.63      388.43     12.39 o 
   2   4  18        2.44        4.35      7.01 o 
  -4   5  18       97.11      100.37      9.07 o 
  -3   5  18       39.93       41.98      6.76 o 
  -2   5  18      144.88      186.68     10.40 o 
  -1   5  18        7.38        7.10      5.96 o 
   0   5  18        3.30        3.62      6.71 o 
   1   5  18       10.89       11.72      6.27 o 
  -5   1  19       21.20       28.61      5.34 o 
  -4   1  19        0.55       -4.15      5.65 o 
  -3   1  19        0.62       -3.98      3.98 o 
  -2   1  19      241.08      236.40      8.08 o 
  -1   1  19      192.24      212.92      6.74 o 
   0   1  19       16.28        9.09      4.58 o 
   1   1  19       35.76       27.01      4.63 o 
   2   1  19       57.74       64.71      5.19 o 
  -5   2  19      102.27      116.74     10.17 o 
  -4   2  19        1.37       -1.19      4.71 o 
  -3   2  19       34.48       39.32      6.53 o 
  -2   2  19       88.97      106.73      8.50 o 
  -1   2  19        2.36        5.65      4.50 o 
   0   2  19        2.93        5.22     10.33 o 
   1   2  19        3.27        7.95      4.74 o 
   2   2  19      149.87      159.26     14.90 o 
  -4   3  19       10.27        8.96      4.36 o 
  -3   3  19        7.05        0.60      6.27 o 
  -2   3  19       13.07       11.32      5.35 o 
  -1   3  19        4.40        7.72      7.37 o 
   0   3  19       38.93       44.03      4.77 o 
   1   3  19       16.77       14.98      4.53 o 
  -3   4  19       29.59       27.30      6.56 o 
  -2   4  19        0.26        0.80      6.25 o 
  -1   4  19       23.80       27.28      8.18 o 
   0   4  19      129.17      141.56      9.22 o 
  -4   0  20       18.01       20.07      5.89 o 
  -3   0  20       60.39       59.07      7.71 o 
  -2   0  20      322.18      361.08     11.80 o 
  -1   0  20        3.66       10.88      6.51 o 
   0   0  20        2.35        2.31      5.57 o 
  -3   1  20       17.69       12.94      6.89 o 
  -2   1  20       90.12      100.87      5.73 o 
  -1   1  20        5.46       12.22      5.05 o 
   0   1  20       59.44       52.75      9.74 o 
  -3   2  20       25.79        4.67      7.19 o 
  -2   2  20       12.12       12.02      7.28 o 
  -1   2  20       65.09       61.96      7.57 o 
   0   2  20       88.40       87.76      6.92 o 
                                                 
